# Supplementary material for: Natural phenolic compounds as biofilm inhibitors of multidrug-resistant Escherichia coli – the role of similar biological processes despite structural diversity
Source: Front Microbiol. 2023 Sep 4;14:1232039. doi: 10.3389/fmicb.2023.1232039 (PMC10507321; doi:10.3389/fmicb.2023.1232039)
Supplement: Supplementary file 3 [file Data_Sheet_1.xlsx]

## Sheet: EggNogg_KO
ID	seed_ortholog	evalue	score	eggNOG_OGs	max_annot_lvl	COG_category	Description	Preferred_name	GOs	EC	KEGG_ko	KEGG_Pathway	KEGG_Module	KEGG_Reaction	KEGG_rclass	BRITE	KEGG_TC	CAZy	BiGG_Reaction	PFAMs
DOPLEBMP_00001	196242.Q6H9U9_9CAUD	0.0	1083.0	4QBV3@10239|Viruses,4QW0W@35237|dsDNA viruses no RNA stage,4QPPJ@28883|Caudovirales,4QKW5@10699|Siphoviridae	10699|Siphoviridae	S	Phage Terminase	-	-	-	-	-	-	-	-	-	-	-	-	-
DOPLEBMP_00002	155864.EDL933_1741	0.0	1241.0	COG3740@1|root,COG4653@1|root,COG3740@2|Bacteria,COG4653@2|Bacteria,1Q3BS@1224|Proteobacteria,1S17W@1236|Gammaproteobacteria,3XR69@561|Escherichia	1236|Gammaproteobacteria	S	Phage capsid family	-	-	-	-	-	-	-	-	-	-	-	-	Peptidase_S78,Phage_capsid
DOPLEBMP_00003	1166130.H650_06840	2.38e-11	60.1	2B12D@1|root,31TFU@2|Bacteria,1QR67@1224|Proteobacteria,1RU0S@1236|Gammaproteobacteria,3X46N@547|Enterobacter	1236|Gammaproteobacteria	-	-	-	-	-	-	-	-	-	-	-	-	-	-	-
DOPLEBMP_00004	254397.B6ETE9_9CAUD	0.0	1417.0	4QAYV@10239|Viruses,4QPU3@28883|Caudovirales,4QP2D@10744|Podoviridae	10744|Podoviridae	S	Phage portal protein	-	-	-	-	-	-	-	-	-	-	-	-	-
DOPLEBMP_00005	155864.EDL933_1998	1.29e-70	213.0	2EI3E@1|root,33BUW@2|Bacteria,1NGUW@1224|Proteobacteria,1ST4E@1236|Gammaproteobacteria	1236|Gammaproteobacteria	S	Phage gp6-like head-tail connector protein	-	-	-	-	-	-	-	-	-	-	-	-	Phage_connect_1
DOPLEBMP_00006	155864.EDL933_1999	1.91e-78	233.0	COG5614@1|root,COG5614@2|Bacteria	2|Bacteria	S	Phage head-tail joining protein	-	-	-	-	-	-	-	-	-	-	-	-	Phage_H_T_join
DOPLEBMP_00007	155864.EDL933_2000	2.64e-98	286.0	299N2@1|root,2ZWQE@2|Bacteria,1R3PK@1224|Proteobacteria,1T6AQ@1236|Gammaproteobacteria	2|Bacteria	S	Bacteriophage HK97-gp10, putative tail-component	-	-	-	-	-	-	-	-	-	-	-	-	HK97-gp10_like
DOPLEBMP_00008	155864.EDL933_1748	2.25e-76	228.0	2DSE7@1|root,32USX@2|Bacteria,1NCNX@1224|Proteobacteria,1SBV4@1236|Gammaproteobacteria	1236|Gammaproteobacteria	S	Structural component (Phage or Prophage Related)	-	-	-	-	-	-	-	-	-	-	-	-	DUF3168
DOPLEBMP_00009	155864.EDL933_2465	1.05e-164	461.0	COG3291@1|root,COG3291@2|Bacteria,1QWBU@1224|Proteobacteria,1T2T7@1236|Gammaproteobacteria,3XRN1@561|Escherichia	2|Bacteria	S	Immunoglobulin domain	-	-	-	ko:K13735	ko05100,map05100	-	-	-	ko00000,ko00001	-	-	-	CHU_C,DUF11,F5_F8_type_C
DOPLEBMP_00010	155864.EDL933_2464	5.53e-84	248.0	2CCI6@1|root,32RVS@2|Bacteria,1MZ8H@1224|Proteobacteria,1SAD0@1236|Gammaproteobacteria	1236|Gammaproteobacteria	S	tail assembly chaperone	-	-	-	-	-	-	-	-	-	-	-	-	Phage_TAC_1
DOPLEBMP_00011	155864.EDL933_2274	3.78e-43	141.0	2E5MJ@1|root,330CG@2|Bacteria,1N9PQ@1224|Proteobacteria,1SDB0@1236|Gammaproteobacteria	1236|Gammaproteobacteria	S	Protein of unknown function (DUF4035)	-	-	-	-	-	-	-	-	-	-	-	-	DUF4035
DOPLEBMP_00012	254397.B6ETF7_9CAUD	0.0	1848.0	4QP37@10744|Podoviridae	10744|Podoviridae	-	-	-	-	-	-	-	-	-	-	-	-	-	-	-
DOPLEBMP_00013	155864.EDL933_2006	8.86e-78	231.0	COG4718@1|root,COG4718@2|Bacteria,1NH60@1224|Proteobacteria	1224|Proteobacteria	S	PFAM minor tail family protein	-	-	-	-	-	-	-	-	-	-	-	-	Phage_min_tail
DOPLEBMP_00014	254397.B6ETF9_9CAUD	8.05e-166	463.0	4QC9C@10239|Viruses,4QW2U@35237|dsDNA viruses no RNA stage,4QPG4@28883|Caudovirales,4QP3N@10744|Podoviridae	10744|Podoviridae	S	Phage minor tail protein L	-	-	-	-	-	-	-	-	-	-	-	-	-
DOPLEBMP_00015	196242.Q6H9T4_9CAUD	2.18e-186	518.0	4QAK6@10239|Viruses,4QUP9@35237|dsDNA viruses no RNA stage,4QPBY@28883|Caudovirales	28883|Caudovirales	S	N-acetylmuramoyl-L-alanine amidase activity	-	GO:0005575,GO:0018995,GO:0030430,GO:0033643,GO:0033646,GO:0043656,GO:0043657,GO:0044215,GO:0044216,GO:0044217	-	-	-	-	-	-	-	-	-	-	-
DOPLEBMP_00016	155864.EDL933_2458	3.9e-131	372.0	COG4723@1|root,COG4723@2|Bacteria,1RD21@1224|Proteobacteria,1S0MK@1236|Gammaproteobacteria	1236|Gammaproteobacteria	S	Corresponds to locus_tag	-	-	-	-	-	-	-	-	-	-	-	-	Lambda_tail_I
DOPLEBMP_00017	502347.ESCAB7627_1233	0.0	2308.0	COG4733@1|root,COG4733@2|Bacteria,1MXXZ@1224|Proteobacteria,1RNFD@1236|Gammaproteobacteria	1236|Gammaproteobacteria	NT	Phage-related protein, tail component	-	-	-	-	-	-	-	-	-	-	-	-	DUF1983,DUF3672,Phage-tail_3
DOPLEBMP_00018	502347.ESCAB7627_1232	9.15e-84	251.0	COG3637@1|root,COG3637@2|Bacteria,1RH8M@1224|Proteobacteria,1S67J@1236|Gammaproteobacteria,3XQP4@561|Escherichia	1236|Gammaproteobacteria	M	Enterobacterial Ail/Lom protein	pagC	-	-	ko:K07804	ko02020,map02020	-	-	-	ko00000,ko00001	-	-	-	Ail_Lom,OMP_b-brl
DOPLEBMP_00019	502347.ESCAB7627_0359	0.0	1055.0	COG4584@1|root,COG4584@2|Bacteria,1MU2G@1224|Proteobacteria,1RQA2@1236|Gammaproteobacteria	1236|Gammaproteobacteria	L	Transposase and inactivated derivatives	-	-	-	-	-	-	-	-	-	-	-	-	IstB_IS21,rve
DOPLEBMP_00020	502347.ESCAB7627_0678	1.75e-175	489.0	COG1484@1|root,COG1484@2|Bacteria,1MVU2@1224|Proteobacteria,1RNUA@1236|Gammaproteobacteria	1236|Gammaproteobacteria	L	PFAM IstB domain protein ATP-binding protein	istB3	-	-	-	-	-	-	-	-	-	-	-	IstB_IS21,IstB_IS21_ATP
DOPLEBMP_00021	502347.ESCAB7627_1230	1.85e-20	94.4	2AUGI@1|root,31K4S@2|Bacteria,1QIB6@1224|Proteobacteria,1TG5E@1236|Gammaproteobacteria,3XNYS@561|Escherichia	1236|Gammaproteobacteria	-	-	-	-	-	-	-	-	-	-	-	-	-	-	-
DOPLEBMP_00022	637910.ROD_36611	1.22e-170	499.0	COG5301@1|root,COG5301@2|Bacteria,1RFCQ@1224|Proteobacteria,1S5SP@1236|Gammaproteobacteria,3WZ8Z@544|Citrobacter	1236|Gammaproteobacteria	S	Phage tail fibre repeat	stfR	-	-	-	-	-	-	-	-	-	-	-	Collar,DUF3751,Phage_fiber,Phage_fiber_2,phage_tail_N
DOPLEBMP_00023	10677.U2_BPMU	6.15e-86	257.0	4QAIQ@10239|Viruses,4QQA2@28883|Caudovirales,4QHZ2@10662|Myoviridae	10662|Myoviridae	S	Caudovirales tail fibre assembly protein	-	-	-	-	-	-	-	-	-	-	-	-	-
DOPLEBMP_00024	10678.U1_BPP1	7.42e-93	274.0	4QAIQ@10239|Viruses,4QWCG@35237|dsDNA viruses no RNA stage,4QQA2@28883|Caudovirales,4QHZ2@10662|Myoviridae	10662|Myoviridae	S	Caudovirales tail fibre assembly protein	-	GO:0005575,GO:0018995,GO:0019012,GO:0030430,GO:0033643,GO:0033646,GO:0043656,GO:0043657,GO:0044215,GO:0044216,GO:0044217	-	-	-	-	-	-	-	-	-	-	-
DOPLEBMP_00025	103807.Q8W613_9CAUD	1.89e-47	169.0	4QGX7@10239|Viruses,4R02W@35237|dsDNA viruses no RNA stage,4QTPW@28883|Caudovirales	28883|Caudovirales	-	-	-	-	-	-	-	-	-	-	-	-	-	-	-
DOPLEBMP_00027	198214.SF2021	1.19e-161	452.0	COG0500@1|root,COG0500@2|Bacteria,1RCP3@1224|Proteobacteria,1S3DJ@1236|Gammaproteobacteria	1236|Gammaproteobacteria	Q	Methyltransferase domain	-	-	-	-	-	-	-	-	-	-	-	-	Methyltransf_12
DOPLEBMP_00028	502347.ESCAB7627_1226	1.55e-60	186.0	2DR39@1|root,339ZE@2|Bacteria,1QWXM@1224|Proteobacteria,1T2YQ@1236|Gammaproteobacteria,3XR44@561|Escherichia	1236|Gammaproteobacteria	S	Caudovirales tail fibre assembly protein, lambda gpK	-	-	-	-	-	-	-	-	-	-	-	-	Caudo_TAP
DOPLEBMP_00029	502347.ESCAB7627_1225	7.27e-31	108.0	COG2801@1|root,COG2801@2|Bacteria,1PQ94@1224|Proteobacteria,1TKXM@1236|Gammaproteobacteria,3XRDV@561|Escherichia	1236|Gammaproteobacteria	L	Transposase and inactivated derivatives	-	-	-	-	-	-	-	-	-	-	-	-	-
DOPLEBMP_00030	198214.SF0880	1.36e-50	172.0	COG3646@1|root,COG3646@2|Bacteria,1N86G@1224|Proteobacteria,1S8Y9@1236|Gammaproteobacteria	1236|Gammaproteobacteria	S	Phage regulatory protein, Rha family	Z012_01170	-	-	-	-	-	-	-	-	-	-	-	ORF11CD3,Phage_ASH,Phage_pRha
DOPLEBMP_00031	199310.c1725	1.23e-187	521.0	COG0159@1|root,COG0159@2|Bacteria,1MXJV@1224|Proteobacteria,1RMGN@1236|Gammaproteobacteria,3XMUJ@561|Escherichia	1236|Gammaproteobacteria	E	The alpha subunit is responsible for the aldol cleavage of indoleglycerol phosphate to indole and glyceraldehyde 3- phosphate	trpA	GO:0000162,GO:0003674,GO:0003824,GO:0004834,GO:0005575,GO:0005622,GO:0005623,GO:0005737,GO:0005829,GO:0006082,GO:0006520,GO:0006568,GO:0006576,GO:0006586,GO:0006725,GO:0006807,GO:0008150,GO:0008152,GO:0008652,GO:0009058,GO:0009072,GO:0009073,GO:0009308,GO:0009309,GO:0009987,GO:0016053,GO:0016829,GO:0016835,GO:0016836,GO:0018130,GO:0019438,GO:0019752,GO:0034641,GO:0042401,GO:0042430,GO:0042435,GO:…	4.2.1.20	ko:K01695	ko00260,ko00400,ko01100,ko01110,ko01130,ko01230,map00260,map00400,map01100,map01110,map01130,map01230	M00023	R00674,R02340,R02722	RC00209,RC00210,RC00700,RC00701,RC02868	ko00000,ko00001,ko00002,ko01000	-	-	iECED1_1282.ECED1_1467,iECP_1309.ECP_1308	Trp_syntA
DOPLEBMP_00032	199310.c1726	5.81e-292	796.0	COG0133@1|root,COG0133@2|Bacteria,1MUS8@1224|Proteobacteria,1RP4D@1236|Gammaproteobacteria,3XPCF@561|Escherichia	1236|Gammaproteobacteria	E	The beta subunit is responsible for the synthesis of L- tryptophan from indole and L-serine	trpB	GO:0000162,GO:0003674,GO:0003824,GO:0004834,GO:0005488,GO:0005515,GO:0005575,GO:0005622,GO:0005623,GO:0005737,GO:0005829,GO:0006082,GO:0006520,GO:0006568,GO:0006576,GO:0006586,GO:0006725,GO:0006807,GO:0008144,GO:0008150,GO:0008152,GO:0008652,GO:0009058,GO:0009072,GO:0009073,GO:0009308,GO:0009309,GO:0009987,GO:0016053,GO:0016829,GO:0016835,GO:0016836,GO:0018130,GO:0019438,GO:0019752,GO:0019842,GO:…	4.2.1.20	ko:K01696	ko00260,ko00400,ko01100,ko01110,ko01130,ko01230,map00260,map00400,map01100,map01110,map01130,map01230	M00023	R00674,R02340,R02722	RC00209,RC00210,RC00700,RC00701,RC02868	ko00000,ko00001,ko00002,ko01000	-	-	iECSF_1327.ECSF_1239,iPC815.YPO2204	PALP
DOPLEBMP_00033	362663.ECP_1310	0.0	878.0	COG0134@1|root,COG0135@1|root,COG0134@2|Bacteria,COG0135@2|Bacteria,1MW5K@1224|Proteobacteria,1RNYH@1236|Gammaproteobacteria,3XNN3@561|Escherichia	1236|Gammaproteobacteria	E	Bifunctional enzyme that catalyzes two sequential steps of tryptophan biosynthetic pathway. The first reaction is catalyzed by the isomerase, coded by the TrpF domain	trpC	GO:0000162,GO:0003674,GO:0003824,GO:0004425,GO:0004640,GO:0006082,GO:0006520,GO:0006568,GO:0006576,GO:0006586,GO:0006725,GO:0006807,GO:0008150,GO:0008152,GO:0008652,GO:0009058,GO:0009072,GO:0009073,GO:0009308,GO:0009309,GO:0009987,GO:0016053,GO:0016829,GO:0016830,GO:0016831,GO:0016853,GO:0016860,GO:0016861,GO:0018130,GO:0019438,GO:0019752,GO:0034641,GO:0042401,GO:0042430,GO:0042435,GO:0043436,GO:…	4.1.1.48,5.3.1.24	ko:K13498	ko00400,ko01100,ko01110,ko01130,ko01230,map00400,map01100,map01110,map01130,map01230	M00023	R03508,R03509	RC00944,RC00945	ko00000,ko00001,ko00002,ko01000	-	-	iPC815.YPO2205,iSBO_1134.SBO_1804,iSDY_1059.SDY_1330	IGPS,PRAI
DOPLEBMP_00034	199310.c1729	0.0	1035.0	COG0512@1|root,COG0547@1|root,COG0512@2|Bacteria,COG0547@2|Bacteria,1MUPV@1224|Proteobacteria,1RNXV@1236|Gammaproteobacteria,3XMT6@561|Escherichia	1236|Gammaproteobacteria	F	Catalyzes the transfer of the phosphoribosyl group of 5- phosphorylribose-1-pyrophosphate (PRPP) to anthranilate to yield N-(5'-phosphoribosyl)-anthranilate (PRA)	trpD	GO:0000162,GO:0003674,GO:0003824,GO:0003921,GO:0003922,GO:0004048,GO:0004049,GO:0005575,GO:0005622,GO:0005623,GO:0005737,GO:0005950,GO:0006082,GO:0006139,GO:0006163,GO:0006164,GO:0006177,GO:0006520,GO:0006568,GO:0006576,GO:0006586,GO:0006725,GO:0006753,GO:0006793,GO:0006796,GO:0006807,GO:0008150,GO:0008152,GO:0008652,GO:0009058,GO:0009072,GO:0009073,GO:0009116,GO:0009117,GO:0009119,GO:0009123,GO:…	2.4.2.18,4.1.3.27	ko:K00766,ko:K13497	ko00400,ko01100,ko01110,ko01130,ko01230,map00400,map01100,map01110,map01130,map01230	M00023	R00985,R00986,R01073	RC00010,RC00440,RC02148,RC02414	ko00000,ko00001,ko00002,ko01000	-	-	iSBO_1134.SBO_1803,iSbBS512_1146.SbBS512_E1488,iYL1228.KPN_01256	GATase,Glycos_trans_3N,Glycos_transf_3
DOPLEBMP_00035	362663.ECP_1312	0.0	1023.0	COG0147@1|root,COG0147@2|Bacteria,1MVBJ@1224|Proteobacteria,1RMSE@1236|Gammaproteobacteria,3XP2S@561|Escherichia	1236|Gammaproteobacteria	E	Part of a heterotetrameric complex that catalyzes the two-step biosynthesis of anthranilate, an intermediate in the biosynthesis of L-tryptophan. In the first step, the glutamine- binding beta subunit (TrpG) of anthranilate synthase (AS) provides the glutamine amidotransferase activity which generates ammonia as a substrate that, along with chorismate, is used in the second step, catalyzed by the…	trpE	GO:0000162,GO:0003674,GO:0003824,GO:0004049,GO:0005575,GO:0005622,GO:0005623,GO:0005737,GO:0005829,GO:0005950,GO:0006082,GO:0006520,GO:0006568,GO:0006576,GO:0006586,GO:0006725,GO:0006807,GO:0008150,GO:0008152,GO:0008652,GO:0009058,GO:0009072,GO:0009073,GO:0009308,GO:0009309,GO:0009987,GO:0016053,GO:0016829,GO:0016830,GO:0016833,GO:0018130,GO:0019438,GO:0019752,GO:0032991,GO:0034641,GO:0042401,GO:…	4.1.3.27	ko:K01657,ko:K13503	ko00400,ko00405,ko01100,ko01110,ko01130,ko01230,ko02024,ko02025,map00400,map00405,map01100,map01110,map01130,map01230,map02024,map02025	M00023	R00985,R00986	RC00010,RC02148,RC02414	ko00000,ko00001,ko00002,ko01000	-	-	iG2583_1286.G2583_1603	Anth_synt_I_N,Chorismate_bind
DOPLEBMP_00036	469008.B21_01250	1.17e-218	602.0	COG0613@1|root,COG0613@2|Bacteria,1MWIH@1224|Proteobacteria,1RNCG@1236|Gammaproteobacteria,3XNVX@561|Escherichia	1236|Gammaproteobacteria	S	Efficiently catalyzes the hydrolysis of the 3'-phosphate from 3',5'-bis-phosphonucleotides as well as the successive hydrolysis of 5'-phosphomononucleotides from the 5'-end of short pieces of RNA and DNA, with no specificity toward the identity of the nucleotide base. Is more efficient at hydrolyzing RNA oligonucleotides than DNA oligonucleotides. This enzyme can also hydrolyze annealed DNA duple…	trpH	GO:0003674,GO:0003824,GO:0004518,GO:0004527,GO:0004529,GO:0004532,GO:0004534,GO:0004536,GO:0004540,GO:0005488,GO:0006139,GO:0006259,GO:0006521,GO:0006725,GO:0006793,GO:0006796,GO:0006807,GO:0008150,GO:0008152,GO:0008252,GO:0008409,GO:0009987,GO:0010565,GO:0016070,GO:0016311,GO:0016787,GO:0016788,GO:0016791,GO:0016796,GO:0016895,GO:0016896,GO:0019222,GO:0030145,GO:0031323,GO:0033238,GO:0034641,GO:…	3.1.3.97	ko:K07053	-	-	R00188,R11188	RC00078	ko00000,ko01000	-	-	-	PHP
DOPLEBMP_00037	155864.EDL933_2425	2.35e-148	417.0	COG0009@1|root,COG0009@2|Bacteria,1MVPM@1224|Proteobacteria,1RNU8@1236|Gammaproteobacteria,3XNT1@561|Escherichia	1236|Gammaproteobacteria	J	Belongs to the SUA5 family	yciO	GO:0005575,GO:0005622,GO:0005623,GO:0005737,GO:0005829,GO:0044424,GO:0044444,GO:0044464	-	-	-	-	-	-	-	-	-	-	Sua5_yciO_yrdC
DOPLEBMP_00038	199310.c1733	0.0	1223.0	COG4907@1|root,COG4907@2|Bacteria,1MXPY@1224|Proteobacteria,1RQUG@1236|Gammaproteobacteria,3XQ96@561|Escherichia	1236|Gammaproteobacteria	S	Predicted membrane protein (DUF2207)	yciQ	GO:0005575,GO:0005623,GO:0005886,GO:0016020,GO:0044464,GO:0071944	-	-	-	-	-	-	-	-	-	-	DUF2207
DOPLEBMP_00039	199310.c1734	4.73e-208	575.0	COG1187@1|root,COG1187@2|Bacteria,1MUCE@1224|Proteobacteria,1RQU0@1236|Gammaproteobacteria,3XPCZ@561|Escherichia	1236|Gammaproteobacteria	J	Responsible for synthesis of pseudouridine from uracil- 2605 in 23S ribosomal RNA	rluB	GO:0000154,GO:0000455,GO:0001522,GO:0003674,GO:0003824,GO:0005575,GO:0005622,GO:0005623,GO:0005737,GO:0005829,GO:0006139,GO:0006364,GO:0006396,GO:0006725,GO:0006807,GO:0008150,GO:0008152,GO:0009451,GO:0009982,GO:0009987,GO:0010467,GO:0016070,GO:0016072,GO:0016853,GO:0016866,GO:0022613,GO:0031118,GO:0034470,GO:0034641,GO:0034660,GO:0042254,GO:0043170,GO:0043412,GO:0044085,GO:0044237,GO:0044238,GO:…	5.4.99.22	ko:K06178	-	-	-	-	ko00000,ko01000,ko03009	-	-	-	PseudoU_synth_2,S4
DOPLEBMP_00041	362663.ECP_1318	9.35e-68	205.0	2AUVR@1|root,31KJ3@2|Bacteria,1QIEB@1224|Proteobacteria,1TG8P@1236|Gammaproteobacteria,3XQ30@561|Escherichia	1236|Gammaproteobacteria	-	-	-	-	-	-	-	-	-	-	-	-	-	-	-
DOPLEBMP_00042	362663.ECP_1319	9.58e-138	389.0	COG2109@1|root,COG2109@2|Bacteria,1MUN6@1224|Proteobacteria,1RMH9@1236|Gammaproteobacteria,3XMRV@561|Escherichia	1236|Gammaproteobacteria	H	Required for both de novo synthesis of the corrin ring for the assimilation of exogenous corrinoids. Participates in the adenosylation of a variety of incomplete and complete corrinoids	btuR	GO:0003674,GO:0003824,GO:0005575,GO:0005622,GO:0005623,GO:0005737,GO:0006725,GO:0006766,GO:0006767,GO:0006807,GO:0008150,GO:0008152,GO:0008817,GO:0009058,GO:0009110,GO:0009235,GO:0009236,GO:0009987,GO:0016740,GO:0016765,GO:0017144,GO:0018130,GO:0019250,GO:0019438,GO:0033013,GO:0033014,GO:0034641,GO:0042364,GO:0044237,GO:0044249,GO:0044271,GO:0044281,GO:0044283,GO:0044424,GO:0044464,GO:0046483,GO:…	2.5.1.17	ko:K19221	ko00860,ko01100,map00860,map01100	M00122	R01492,R05220,R07268	RC00533	ko00000,ko00001,ko00002,ko01000	-	-	iAF1260.b1270,iB21_1397.B21_01256,iBWG_1329.BWG_1099,iECABU_c1320.ECABU_c15500,iECBD_1354.ECBD_2352,iECB_1328.ECB_01246,iECDH10B_1368.ECDH10B_1385,iECDH1ME8569_1439.ECDH1ME8569_1209,iECD_1391.ECD_01246,iECIAI1_1343.ECIAI1_1288,iECO111_1330.ECO111_1649,iECO26_1355.ECO26_1834,iETEC_1333.ETEC_1372,iEcDH1_1363.EcDH1_2379,iEcHS_1320.EcHS_A1379,iJO1366.b1270,iJR904.b1270,iLF82_1304.LF82_0253,iNRG857_13…	Co_AT_N,CobA_CobO_BtuR
DOPLEBMP_00043	199310.c1736	3.84e-183	509.0	COG1028@1|root,COG1028@2|Bacteria,1MWBC@1224|Proteobacteria,1RNNV@1236|Gammaproteobacteria,3XMBX@561|Escherichia	1236|Gammaproteobacteria	IQ	organic substance catabolic process	yciK	GO:0003674,GO:0003824,GO:0005575,GO:0005622,GO:0005623,GO:0008150,GO:0008152,GO:0009056,GO:0016491,GO:0044464,GO:0055114,GO:0071704,GO:1901575	-	-	-	-	-	-	-	-	-	-	adh_short
DOPLEBMP_00044	362663.ECP_1322	2.12e-231	639.0	COG0616@1|root,COG0616@2|Bacteria,1MUXE@1224|Proteobacteria,1RNN9@1236|Gammaproteobacteria,3XNTR@561|Escherichia	1236|Gammaproteobacteria	OU	serine-type endopeptidase activity	sohB	GO:0005575,GO:0005623,GO:0005886,GO:0006508,GO:0006807,GO:0008150,GO:0008152,GO:0016020,GO:0019538,GO:0043170,GO:0044238,GO:0044464,GO:0071704,GO:0071944,GO:1901564	-	ko:K04774	-	-	-	-	ko00000,ko01000,ko01002	-	-	-	Peptidase_S49,Peptidase_S49_N
DOPLEBMP_00045	1440052.EAKF1_ch0161	4.28e-53	166.0	2CK10@1|root,32SBA@2|Bacteria,1N8PV@1224|Proteobacteria,1S938@1236|Gammaproteobacteria,3XPUN@561|Escherichia	1236|Gammaproteobacteria	S	Protein of unknown function (DUF2498)	yciN	GO:0005575,GO:0005622,GO:0005623,GO:0005737,GO:0005829,GO:0044424,GO:0044444,GO:0044464	-	-	-	-	-	-	-	-	-	-	DUF2498
DOPLEBMP_00046	199310.c1741	0.0	1735.0	COG0550@1|root,COG0550@2|Bacteria,1MUFZ@1224|Proteobacteria,1RNZ2@1236|Gammaproteobacteria,3XMWC@561|Escherichia	1236|Gammaproteobacteria	L	Releases the supercoiling and torsional tension of DNA, which is introduced during the DNA replication and transcription, by transiently cleaving and rejoining one strand of the DNA duplex. Introduces a single-strand break via transesterification at a target site in duplex DNA. The scissile phosphodiester is attacked by the catalytic tyrosine of the enzyme, resulting in the formation of a DNA-(5'…	topA	GO:0003674,GO:0003824,GO:0003916,GO:0003917,GO:0005575,GO:0005622,GO:0005623,GO:0005737,GO:0005829,GO:0006139,GO:0006259,GO:0006265,GO:0006725,GO:0006807,GO:0006996,GO:0008150,GO:0008152,GO:0009987,GO:0016043,GO:0016853,GO:0034641,GO:0043170,GO:0044237,GO:0044238,GO:0044260,GO:0044424,GO:0044444,GO:0044464,GO:0046483,GO:0051276,GO:0071103,GO:0071704,GO:0071840,GO:0090304,GO:0140097,GO:1901360	5.99.1.2	ko:K03168	-	-	-	-	ko00000,ko01000,ko03032,ko03400	-	-	-	Topo_Zn_Ribbon,Topoisom_bac,Toprim,Toprim_C_rpt,zf-C4_Topoisom
DOPLEBMP_00047	155864.EDL933_2417	6.39e-234	643.0	COG0583@1|root,COG0583@2|Bacteria,1MU8N@1224|Proteobacteria,1RN7T@1236|Gammaproteobacteria,3XMHJ@561|Escherichia	1236|Gammaproteobacteria	K	This protein is a positive regulator of gene expression for the cysteine regulon	cysB	GO:0003674,GO:0003676,GO:0003677,GO:0005488,GO:0005515,GO:0005575,GO:0005622,GO:0005623,GO:0005737,GO:0005829,GO:0008150,GO:0009314,GO:0009628,GO:0010165,GO:0010212,GO:0042802,GO:0044424,GO:0044444,GO:0044464,GO:0050896,GO:0097159,GO:1901363	-	ko:K13634	-	-	-	-	ko00000,ko03000	-	-	-	HTH_1,LysR_substrate
DOPLEBMP_00048	199310.c1743	3.99e-24	90.9	2EM1Z@1|root,33ERG@2|Bacteria,1NMDD@1224|Proteobacteria,1SGH3@1236|Gammaproteobacteria	1236|Gammaproteobacteria	-	-	ymiA	-	-	-	-	-	-	-	-	-	-	-	-
DOPLEBMP_00049	199310.c1744	6.93e-32	111.0	2EUTS@1|root,33N9B@2|Bacteria,1NICF@1224|Proteobacteria,1SHXE@1236|Gammaproteobacteria,3XR9P@561|Escherichia	1236|Gammaproteobacteria	-	-	-	-	-	-	-	-	-	-	-	-	-	-	-
DOPLEBMP_00050	199310.c1745	0.0	1780.0	COG1048@1|root,COG1048@2|Bacteria,1MU9T@1224|Proteobacteria,1RN5I@1236|Gammaproteobacteria,3XNZ5@561|Escherichia	1236|Gammaproteobacteria	C	Catalyzes the isomerization of citrate to isocitrate via cis-aconitate	acnA	GO:0003674,GO:0003676,GO:0003723,GO:0003729,GO:0003730,GO:0003824,GO:0003994,GO:0005488,GO:0005506,GO:0005575,GO:0005622,GO:0005623,GO:0005737,GO:0005829,GO:0005975,GO:0006081,GO:0006082,GO:0006091,GO:0006097,GO:0006099,GO:0006101,GO:0006629,GO:0006631,GO:0006950,GO:0006979,GO:0008150,GO:0008152,GO:0009060,GO:0009061,GO:0009987,GO:0015980,GO:0016829,GO:0016835,GO:0016836,GO:0016999,GO:0017144,GO:…	4.2.1.3	ko:K01681	ko00020,ko00630,ko00720,ko01100,ko01110,ko01120,ko01130,ko01200,ko01210,ko01230,map00020,map00630,map00720,map01100,map01110,map01120,map01130,map01200,map01210,map01230	M00009,M00010,M00012,M00173,M00740	R01324,R01325,R01900	RC00497,RC00498,RC00618	br01601,ko00000,ko00001,ko00002,ko01000	-	-	iAPECO1_1312.APECO1_436,iECOK1_1307.ECOK1_1491,iECS88_1305.ECS88_1416,iJN746.PP_2112,iUMN146_1321.UM146_10390,iUTI89_1310.UTI89_C1547	Aconitase,Aconitase_C
DOPLEBMP_00051	199310.c1746	5.41e-142	401.0	COG0807@1|root,COG0807@2|Bacteria,1MWZR@1224|Proteobacteria,1RMFX@1236|Gammaproteobacteria,3XM8V@561|Escherichia	1236|Gammaproteobacteria	F	Catalyzes the conversion of GTP to 2,5-diamino-6- ribosylamino-4(3H)-pyrimidinone 5'-phosphate (DARP), formate and pyrophosphate	ribA	GO:0003674,GO:0003824,GO:0003933,GO:0003935,GO:0006766,GO:0006767,GO:0006771,GO:0006807,GO:0008150,GO:0008152,GO:0009058,GO:0009110,GO:0009231,GO:0009987,GO:0016787,GO:0016810,GO:0016814,GO:0017144,GO:0018130,GO:0019238,GO:0034641,GO:0042364,GO:0042726,GO:0042727,GO:0044237,GO:0044249,GO:0044271,GO:0044281,GO:0044283,GO:0046483,GO:0071704,GO:1901360,GO:1901362,GO:1901564,GO:1901566,GO:1901576	3.5.4.25	ko:K01497	ko00740,ko00790,ko01100,ko01110,ko02024,map00740,map00790,map01100,map01110,map02024	M00125	R00425	RC00293,RC02504	ko00000,ko00001,ko00002,ko01000	-	-	iAPECO1_1312.APECO1_437,iPC815.YPO2222,iSbBS512_1146.SbBS512_E1505,iUTI89_1310.UTI89_C1548	GTP_cyclohydro2
DOPLEBMP_00052	199310.c1747	2.71e-184	512.0	COG0671@1|root,COG0671@2|Bacteria,1MWW4@1224|Proteobacteria,1RNSB@1236|Gammaproteobacteria,3XPD6@561|Escherichia	1236|Gammaproteobacteria	I	Catalyzes the dephosphorylation of diacylglycerol diphosphate (DGPP) to phosphatidate (PA) and the subsequent dephosphorylation of PA to diacylglycerol (DAG). Also has undecaprenyl pyrophosphate phosphatase activity, required for the biosynthesis of the lipid carrier undecaprenyl phosphate. Can also use lysophosphatidic acid (LPA) and phosphatidylglycerophosphate as substrates. The pattern of act…	pgpB	GO:0000270,GO:0003674,GO:0003824,GO:0005575,GO:0005623,GO:0005886,GO:0005887,GO:0006022,GO:0006023,GO:0006024,GO:0006629,GO:0006644,GO:0006650,GO:0006793,GO:0006796,GO:0006807,GO:0008150,GO:0008152,GO:0008610,GO:0008654,GO:0008962,GO:0009058,GO:0009059,GO:0009252,GO:0009273,GO:0009279,GO:0009987,GO:0016020,GO:0016021,GO:0016311,GO:0016462,GO:0016787,GO:0016788,GO:0016791,GO:0016817,GO:0016818,GO:…	3.1.3.27,3.1.3.4,3.1.3.81,3.6.1.27	ko:K01096	ko00564,ko01100,map00564,map01100	-	R02029	RC00017	ko00000,ko00001,ko01000	-	-	iEC042_1314.EC042_1403,iECUMN_1333.ECUMN_1580	PAP2
DOPLEBMP_00053	199310.c1748	1.39e-60	187.0	COG3771@1|root,COG3771@2|Bacteria,1MZGX@1224|Proteobacteria,1S9X9@1236|Gammaproteobacteria,3XPVZ@561|Escherichia	1236|Gammaproteobacteria	S	Involved in the assembly of lipopolysaccharide (LPS)	lapA	GO:0005575,GO:0005623,GO:0005886,GO:0005887,GO:0005975,GO:0005976,GO:0006629,GO:0008150,GO:0008152,GO:0008653,GO:0009987,GO:0016020,GO:0016021,GO:0031224,GO:0031226,GO:0043170,GO:0044237,GO:0044238,GO:0044255,GO:0044260,GO:0044262,GO:0044264,GO:0044425,GO:0044459,GO:0044464,GO:0071704,GO:0071944,GO:1901135,GO:1903509	-	ko:K08992	-	-	-	-	ko00000	-	-	-	LapA_dom
DOPLEBMP_00054	155864.EDL933_2410	9.41e-278	759.0	COG2956@1|root,COG2956@2|Bacteria,1MVDP@1224|Proteobacteria,1RP29@1236|Gammaproteobacteria,3XNQF@561|Escherichia	1236|Gammaproteobacteria	G	Modulates cellular lipopolysaccharide (LPS) levels by regulating LpxC, which is involved in lipid A biosynthesis. May act by modulating the proteolytic activity of FtsH towards LpxC. May also coordinate assembly of proteins involved in LPS synthesis at the plasma membrane	lapB	GO:0003674,GO:0005488,GO:0005575,GO:0005622,GO:0005623,GO:0005737,GO:0005829,GO:0005886,GO:0005887,GO:0005975,GO:0005976,GO:0006629,GO:0008150,GO:0008152,GO:0008653,GO:0009987,GO:0016020,GO:0016021,GO:0031224,GO:0031226,GO:0043167,GO:0043169,GO:0043170,GO:0044237,GO:0044238,GO:0044255,GO:0044260,GO:0044262,GO:0044264,GO:0044424,GO:0044425,GO:0044444,GO:0044459,GO:0044464,GO:0046872,GO:0071704,GO:…	-	ko:K19804	-	-	-	-	ko00000	-	-	-	TPR_16,TPR_19,TPR_7,TPR_8
DOPLEBMP_00055	155864.EDL933_2408	1.01e-180	504.0	COG0284@1|root,COG0284@2|Bacteria,1MW2C@1224|Proteobacteria,1RNJR@1236|Gammaproteobacteria,3XPD8@561|Escherichia	1236|Gammaproteobacteria	F	Catalyzes the decarboxylation of orotidine 5'- monophosphate (OMP) to uridine 5'-monophosphate (UMP)	pyrF	GO:0003674,GO:0003824,GO:0004590,GO:0005575,GO:0005622,GO:0005623,GO:0005737,GO:0005829,GO:0006139,GO:0006206,GO:0006207,GO:0006220,GO:0006221,GO:0006725,GO:0006753,GO:0006793,GO:0006796,GO:0006807,GO:0008150,GO:0008152,GO:0009058,GO:0009112,GO:0009117,GO:0009165,GO:0009218,GO:0009220,GO:0009259,GO:0009260,GO:0009987,GO:0015949,GO:0016829,GO:0016830,GO:0016831,GO:0018130,GO:0019438,GO:0019637,GO:…	4.1.1.23	ko:K01591	ko00240,ko01100,map00240,map01100	M00051	R00965	RC00409	ko00000,ko00001,ko00002,ko01000	-	-	iECO103_1326.ECO103_1444,iECSF_1327.ECSF_1264,iSFV_1184.SFV_1294,iSF_1195.SF1285,iSFxv_1172.SFxv_1457,iS_1188.S1368,ic_1306.c1750	OMPdecase
DOPLEBMP_00056	199310.c1751	2.3e-71	214.0	COG0023@1|root,COG0023@2|Bacteria,1MZ8T@1224|Proteobacteria,1S929@1236|Gammaproteobacteria,3XPRE@561|Escherichia	1236|Gammaproteobacteria	J	Translation initiation factor SUI1	yciH	GO:0001731,GO:0002181,GO:0002183,GO:0002188,GO:0002190,GO:0002192,GO:0003674,GO:0003676,GO:0003723,GO:0003729,GO:0003743,GO:0005488,GO:0005575,GO:0005622,GO:0005623,GO:0005737,GO:0006412,GO:0006413,GO:0006518,GO:0006807,GO:0008135,GO:0008150,GO:0008152,GO:0009058,GO:0009059,GO:0009987,GO:0010467,GO:0016043,GO:0019538,GO:0022607,GO:0022613,GO:0022618,GO:0032991,GO:0034622,GO:0034641,GO:0034645,GO:…	-	ko:K03113	ko03013,map03013	-	-	-	ko00000,ko00001,ko03012	-	-	-	SUI1
DOPLEBMP_00057	155864.EDL933_2406	3.07e-39	130.0	2CMW8@1|root,32SFP@2|Bacteria,1N0HV@1224|Proteobacteria,1S93Y@1236|Gammaproteobacteria,3XPYH@561|Escherichia	1236|Gammaproteobacteria	M	Provides resistance to osmotic stress. May be important for stationary-phase survival	osmB	-	-	ko:K04062	-	-	-	-	ko00000	-	-	-	Rick_17kDa_Anti
DOPLEBMP_00058	362663.ECP_1337	1.01e-172	482.0	COG1349@1|root,COG1349@2|Bacteria,1MV49@1224|Proteobacteria,1RRR5@1236|Gammaproteobacteria,3XM3W@561|Escherichia	1236|Gammaproteobacteria	K	Transcriptional regulator	yciT	GO:0005575,GO:0005622,GO:0005623,GO:0005737,GO:0005829,GO:0006139,GO:0006351,GO:0006355,GO:0006725,GO:0006807,GO:0006950,GO:0006974,GO:0008150,GO:0008152,GO:0009058,GO:0009059,GO:0009889,GO:0009987,GO:0010467,GO:0010468,GO:0010556,GO:0016070,GO:0018130,GO:0019219,GO:0019222,GO:0019438,GO:0031323,GO:0031326,GO:0032774,GO:0033554,GO:0034641,GO:0034645,GO:0034654,GO:0043170,GO:0044237,GO:0044238,GO:…	-	-	-	-	-	-	-	-	-	-	DeoRC,HTH_DeoR
DOPLEBMP_00059	199310.c1755	2.81e-33	114.0	2E3CA@1|root,32YBK@2|Bacteria,1ND39@1224|Proteobacteria,1SCW0@1236|Gammaproteobacteria,3XQ4C@561|Escherichia	1236|Gammaproteobacteria	S	Belongs to the UPF0509 family	yciZ	-	-	-	-	-	-	-	-	-	-	-	-
DOPLEBMP_00060	199310.c1756	0.0	1295.0	COG5001@1|root,COG5001@2|Bacteria,1MU2C@1224|Proteobacteria,1RM8A@1236|Gammaproteobacteria,3XPH6@561|Escherichia	1236|Gammaproteobacteria	T	Part of a 2 protein system that seems to be dedicated to transcription of csgD. This protein decreases csgD transcription and thus decreases expression of adhesive curli fimbriae genes csgEFG, csgBAC ymaD and adrA (yaic). Activity of this protein is antagonized by the diguanylate cyclase YdaM. In vitro has c-di-GMP phosphodiesterase activity. Cyclic-di-GMP is a second messenger which controls cel…	gmr	GO:0000166,GO:0001882,GO:0001883,GO:0003674,GO:0003824,GO:0005488,GO:0005525,GO:0008081,GO:0008150,GO:0010468,GO:0010608,GO:0016787,GO:0016788,GO:0017076,GO:0019001,GO:0019222,GO:0031279,GO:0031280,GO:0032549,GO:0032550,GO:0032553,GO:0032555,GO:0032561,GO:0035639,GO:0036094,GO:0042578,GO:0043086,GO:0043167,GO:0043168,GO:0044092,GO:0050789,GO:0050790,GO:0060255,GO:0065007,GO:0065009,GO:0071111,GO:…	3.1.4.52	ko:K14051	ko02024,ko02026,map02024,map02026	-	-	-	ko00000,ko00001,ko01000	-	-	-	EAL,GGDEF,PAS,PAS_9
DOPLEBMP_00061	199310.c1757	0.0	1291.0	COG4776@1|root,COG4776@2|Bacteria,1P563@1224|Proteobacteria,1RP5G@1236|Gammaproteobacteria,3XN7V@561|Escherichia	1236|Gammaproteobacteria	J	Involved in mRNA degradation. Hydrolyzes single-stranded polyribonucleotides processively in the 3' to 5' direction	rnb	GO:0003674,GO:0003824,GO:0004518,GO:0004527,GO:0004532,GO:0004540,GO:0005575,GO:0005622,GO:0005623,GO:0005737,GO:0005829,GO:0006139,GO:0006401,GO:0006725,GO:0006807,GO:0008150,GO:0008152,GO:0008408,GO:0008859,GO:0009056,GO:0009057,GO:0009987,GO:0016070,GO:0016787,GO:0016788,GO:0016796,GO:0016896,GO:0019439,GO:0034641,GO:0034655,GO:0043170,GO:0044237,GO:0044238,GO:0044248,GO:0044260,GO:0044265,GO:…	3.1.13.1	ko:K01147	-	-	-	-	ko00000,ko01000,ko03016	-	-	-	OB_RNB,RNB,S1
DOPLEBMP_00062	362663.ECP_1341	1.13e-271	743.0	COG2128@1|root,COG4950@1|root,COG2128@2|Bacteria,COG4950@2|Bacteria,1PBP5@1224|Proteobacteria,1RN1H@1236|Gammaproteobacteria,3XMXK@561|Escherichia	1236|Gammaproteobacteria	S	protein conserved in bacteria	yciW	-	-	-	-	-	-	-	-	-	-	-	CMD
DOPLEBMP_00063	199310.c1759	7.44e-186	516.0	COG0623@1|root,COG0623@2|Bacteria,1MV05@1224|Proteobacteria,1RNMW@1236|Gammaproteobacteria,3XPE3@561|Escherichia	1236|Gammaproteobacteria	I	Catalyzes the reduction of a carbon-carbon double bond in an enoyl moiety that is covalently linked to an acyl carrier protein (ACP). Involved in the elongation cycle of fatty acid which are used in the lipid metabolism and in the biotin biosynthesis	fabI	GO:0003674,GO:0003824,GO:0004312,GO:0004318,GO:0005488,GO:0005515,GO:0005575,GO:0005622,GO:0005623,GO:0005737,GO:0005829,GO:0006082,GO:0006629,GO:0006631,GO:0006633,GO:0006732,GO:0006766,GO:0006767,GO:0006768,GO:0006790,GO:0006807,GO:0008150,GO:0008152,GO:0008610,GO:0009058,GO:0009102,GO:0009108,GO:0009110,GO:0009987,GO:0016043,GO:0016053,GO:0016491,GO:0016627,GO:0016628,GO:0016740,GO:0016746,GO:…	1.3.1.10,1.3.1.9	ko:K00208	ko00061,ko00333,ko00780,ko01100,ko01130,ko01212,map00061,map00333,map00780,map01100,map01130,map01212	M00083,M00572	R01404,R04429,R04430,R04724,R04725,R04955,R04956,R04958,R04959,R04961,R04962,R04966,R04967,R04969,R04970,R07765,R10118,R10122,R11671	RC00052,RC00076,RC00120	ko00000,ko00001,ko00002,ko01000,ko01004	-	-	iECUMN_1333.ECUMN_1592	adh_short_C2
DOPLEBMP_00064	199310.c1760	1.05e-131	375.0	COG1309@1|root,COG1309@2|Bacteria,1R85H@1224|Proteobacteria,1SYQC@1236|Gammaproteobacteria,3XMVS@561|Escherichia	1236|Gammaproteobacteria	K	Bacterial regulatory proteins, tetR family	eefR	-	-	-	-	-	-	-	-	-	-	-	TetR_C_6,TetR_N
DOPLEBMP_00065	362663.ECP_1344	1.8e-251	692.0	COG0845@1|root,COG0845@2|Bacteria,1MU78@1224|Proteobacteria,1RPI1@1236|Gammaproteobacteria,3XPDT@561|Escherichia	1236|Gammaproteobacteria	M	Belongs to the membrane fusion protein (MFP) (TC 8.A.1) family	mexA	-	-	ko:K03585,ko:K18141,ko:K18321	ko01501,ko01503,ko02020,map01501,map01503,map02020	M00645,M00646,M00647,M00696,M00699,M00718	-	-	ko00000,ko00001,ko00002,ko01504,ko02000,ko03036	2.A.6.2,2.A.6.2.41,8.A.1,8.A.1.6	-	iSDY_1059.SDY_0456	HlyD,HlyD_D23
DOPLEBMP_00066	362663.ECP_1345	0.0	1936.0	COG0841@1|root,COG0841@2|Bacteria,1MU48@1224|Proteobacteria,1RMBN@1236|Gammaproteobacteria,3XNZS@561|Escherichia	1236|Gammaproteobacteria	V	Efflux pump membrane transporter	mexB	-	-	ko:K18138	ko01501,ko01503,map01501,map01503	M00647,M00699,M00718	-	-	ko00000,ko00001,ko00002,ko01504,ko02000	2.A.6.2	-	-	ACR_tran
DOPLEBMP_00067	362663.ECP_1346	1.68e-310	848.0	COG1538@1|root,COG1538@2|Bacteria,1MUA8@1224|Proteobacteria,1RMDA@1236|Gammaproteobacteria,3XMA0@561|Escherichia	1236|Gammaproteobacteria	M	Outer membrane efflux protein	oprM	-	-	ko:K18139,ko:K18147	ko01501,ko02024,map01501,map02024	M00642,M00643,M00647,M00649,M00718,M00768,M00822	-	-	ko00000,ko00001,ko00002,ko01504,ko02000	1.B.17,2.A.6.2,2.A.6.2.40	-	-	OEP
DOPLEBMP_00068	199310.c1766	2.83e-262	720.0	COG0477@1|root,COG2814@2|Bacteria,1MW19@1224|Proteobacteria,1RRES@1236|Gammaproteobacteria,3XQJA@561|Escherichia	1236|Gammaproteobacteria	EGP	Uncharacterised MFS-type transporter YbfB	tcaB	-	-	ko:K07552	-	-	-	-	ko00000,ko02000	2.A.1.2	-	-	MFS_1
DOPLEBMP_00069	198214.SF1295	1.5e-188	524.0	COG1123@1|root,COG4172@2|Bacteria,1MU09@1224|Proteobacteria,1RMEI@1236|Gammaproteobacteria	1236|Gammaproteobacteria	P	Belongs to the ABC transporter superfamily	sapF	GO:0000166,GO:0003674,GO:0005215,GO:0005488,GO:0005524,GO:0006810,GO:0006811,GO:0006812,GO:0008144,GO:0008150,GO:0008324,GO:0008519,GO:0015075,GO:0015101,GO:0015203,GO:0015489,GO:0015695,GO:0015696,GO:0015846,GO:0015847,GO:0017076,GO:0022857,GO:0030554,GO:0032553,GO:0032555,GO:0032559,GO:0034220,GO:0035639,GO:0036094,GO:0043167,GO:0043168,GO:0051179,GO:0051234,GO:0055085,GO:0071702,GO:0071705,GO:…	-	ko:K02031,ko:K02032,ko:K13892,ko:K13896,ko:K19229,ko:K19230	ko01503,ko02010,ko02024,map01503,map02010,map02024	M00239,M00348,M00349,M00739	-	-	ko00000,ko00001,ko00002,ko02000	3.A.1.5,3.A.1.5.11,3.A.1.5.21,3.A.1.5.24,3.A.1.5.5	-	iSbBS512_1146.SbBS512_E2519	ABC_tran,oligo_HPY
DOPLEBMP_00070	155864.EDL933_2393	1.12e-246	676.0	COG1123@1|root,COG4172@2|Bacteria,1MU09@1224|Proteobacteria,1RMEI@1236|Gammaproteobacteria,3XNRN@561|Escherichia	1236|Gammaproteobacteria	P	Part of a putrescine export transport system, does not play a role in resistance to antimicrobial peptides. Stimulates K( )-uptake proteins TrkG and TrkH to import K( ), may act via ATP-binding rather than ATP hydrolysis	sapD	GO:0000166,GO:0003674,GO:0005215,GO:0005488,GO:0005524,GO:0006810,GO:0006811,GO:0006812,GO:0006813,GO:0008144,GO:0008150,GO:0008324,GO:0008519,GO:0009987,GO:0015075,GO:0015101,GO:0015203,GO:0015489,GO:0015672,GO:0015695,GO:0015696,GO:0015846,GO:0015847,GO:0017076,GO:0022857,GO:0030001,GO:0030554,GO:0032553,GO:0032555,GO:0032559,GO:0034220,GO:0035639,GO:0036094,GO:0043167,GO:0043168,GO:0051179,GO:…	-	ko:K02031,ko:K02032,ko:K13892,ko:K13896,ko:K19229,ko:K19230	ko01503,ko02010,ko02024,map01503,map02010,map02024	M00239,M00348,M00349,M00739	-	-	ko00000,ko00001,ko00002,ko02000	3.A.1.5,3.A.1.5.11,3.A.1.5.21,3.A.1.5.24,3.A.1.5.5	-	iSbBS512_1146.SbBS512_E2519,iYL1228.KPN_01288	ABC_tran,oligo_HPY
DOPLEBMP_00071	198214.SF1297	5.72e-207	573.0	COG4171@1|root,COG4171@2|Bacteria,1QUAT@1224|Proteobacteria,1T1RQ@1236|Gammaproteobacteria	1236|Gammaproteobacteria	V	peptide transport system, permease	sapC	GO:0003674,GO:0005215,GO:0005575,GO:0005623,GO:0005886,GO:0006810,GO:0006811,GO:0006812,GO:0008150,GO:0008324,GO:0008519,GO:0015075,GO:0015101,GO:0015203,GO:0015489,GO:0015695,GO:0015696,GO:0015846,GO:0015847,GO:0016020,GO:0022857,GO:0034220,GO:0044464,GO:0051179,GO:0051234,GO:0055085,GO:0071702,GO:0071705,GO:0071944,GO:0072488,GO:0098655,GO:1902047	-	ko:K19228	ko01503,ko02010,map01503,map02010	M00739	-	-	ko00000,ko00001,ko00002,ko02000	3.A.1.5.5	-	-	BPD_transp_1,OppC_N
DOPLEBMP_00072	155864.EDL933_2391	9.01e-228	627.0	COG4168@1|root,COG4168@2|Bacteria,1QUAU@1224|Proteobacteria,1T1RR@1236|Gammaproteobacteria,3XM3Z@561|Escherichia	1236|Gammaproteobacteria	V	permease protein sapB	sapB	GO:0003674,GO:0005215,GO:0005575,GO:0005623,GO:0005886,GO:0006810,GO:0006811,GO:0006812,GO:0008150,GO:0008324,GO:0008519,GO:0015075,GO:0015101,GO:0015203,GO:0015489,GO:0015695,GO:0015696,GO:0015846,GO:0015847,GO:0016020,GO:0022857,GO:0034220,GO:0044464,GO:0051179,GO:0051234,GO:0055085,GO:0071702,GO:0071705,GO:0071944,GO:0072488,GO:0098655,GO:1902047	-	ko:K19227	ko01503,ko02010,map01503,map02010	M00739	-	-	ko00000,ko00001,ko00002,ko02000	3.A.1.5.5	-	-	BPD_transp_1
DOPLEBMP_00073	199310.c1771	0.0	1104.0	COG4166@1|root,COG4166@2|Bacteria,1P91R@1224|Proteobacteria,1T1RS@1236|Gammaproteobacteria,3XMBD@561|Escherichia	1236|Gammaproteobacteria	E	to a S.typhimurium protein implicated in antimicrobial peptide resistance, but the SapBCDF operon in E.coli is implicated in putrescine export	sapA	GO:0005575,GO:0005623,GO:0030288,GO:0030313,GO:0031975,GO:0042597,GO:0044464	-	ko:K19226	ko01503,ko02010,map01503,map02010	M00739	-	-	ko00000,ko00001,ko00002,ko02000	3.A.1.5.5	-	-	SBP_bac_5
DOPLEBMP_00074	155864.EDL933_2388	4.51e-54	169.0	2CR1B@1|root,32SN7@2|Bacteria,1N182@1224|Proteobacteria,1SA6U@1236|Gammaproteobacteria,3XQ1W@561|Escherichia	1236|Gammaproteobacteria	S	Protein of unknown function (DUF2543)	ymjA	GO:0005575,GO:0005622,GO:0005623,GO:0005737,GO:0005829,GO:0044424,GO:0044444,GO:0044464	-	-	-	-	-	-	-	-	-	-	DUF2543
DOPLEBMP_00075	362663.ECP_1355	4.87e-234	644.0	COG1221@1|root,COG1221@2|Bacteria,1QV3T@1224|Proteobacteria,1T278@1236|Gammaproteobacteria,3XN9C@561|Escherichia	1236|Gammaproteobacteria	K	psp operon transcriptional activator	pspF	GO:0003674,GO:0003676,GO:0003677,GO:0005488,GO:0006355,GO:0008150,GO:0009889,GO:0009890,GO:0009891,GO:0009892,GO:0009893,GO:0010468,GO:0010556,GO:0010557,GO:0010558,GO:0010604,GO:0010605,GO:0010628,GO:0010629,GO:0019219,GO:0019222,GO:0031323,GO:0031324,GO:0031325,GO:0031326,GO:0031327,GO:0031328,GO:0043565,GO:0045892,GO:0045893,GO:0045934,GO:0045935,GO:0048518,GO:0048519,GO:0048522,GO:0048523,GO:…	-	ko:K03974	-	-	-	-	ko00000,ko03000	-	-	-	HTH_8,Sigma54_activat
DOPLEBMP_00076	199310.c1774	5.96e-138	392.0	COG1842@1|root,COG1842@2|Bacteria,1NC7S@1224|Proteobacteria,1RS0G@1236|Gammaproteobacteria,3XMFD@561|Escherichia	1236|Gammaproteobacteria	KT	The phage shock protein (psp) operon (pspABCDE) may play a significant role in the competition for survival under nutrient- or energy-limited conditions. PspA negatively regulates expression of the pspABCDE promoter and of pspG through negative regulation of the psp-specific transcriptional activator PspF. Is also required for membrane integrity, efficient translocation and maintenance of the pro…	pspA	GO:0003674,GO:0005488,GO:0005515,GO:0005543,GO:0005575,GO:0005622,GO:0005623,GO:0005737,GO:0005829,GO:0005886,GO:0006355,GO:0006950,GO:0008150,GO:0008289,GO:0009266,GO:0009271,GO:0009408,GO:0009605,GO:0009607,GO:0009615,GO:0009628,GO:0009889,GO:0009898,GO:0010468,GO:0010556,GO:0016020,GO:0019219,GO:0019222,GO:0019897,GO:0019898,GO:0031234,GO:0031323,GO:0031326,GO:0042802,GO:0043167,GO:0043168,GO:…	-	ko:K03969	-	-	-	-	ko00000	-	-	-	PspA_IM30
DOPLEBMP_00077	155864.EDL933_2377	3.8e-43	140.0	2CJWQ@1|root,32YI2@2|Bacteria,1N769@1224|Proteobacteria,1SCNV@1236|Gammaproteobacteria,3XPZZ@561|Escherichia	1236|Gammaproteobacteria	S	The phage shock protein (psp) operon (pspABCDE) may play a significant role in the competition for survival under nutrient- or energy-limited conditions. PspB is involved in transcription regulation	pspB	GO:0005575,GO:0005623,GO:0005886,GO:0016020,GO:0044464,GO:0071944	-	ko:K03970	-	-	-	-	ko00000,ko02048	-	-	-	PspB
DOPLEBMP_00078	155864.EDL933_2376	2.21e-74	223.0	COG1983@1|root,COG1983@2|Bacteria,1N085@1224|Proteobacteria,1S98J@1236|Gammaproteobacteria,3XPT7@561|Escherichia	1236|Gammaproteobacteria	KT	The phage shock protein (psp) operon (pspABCDE) may play a significant role in the competition for survival under nutrient- or energy-limited conditions. PspC is involved in transcription regulation	pspC	GO:0005575,GO:0005623,GO:0005886,GO:0008150,GO:0009889,GO:0009891,GO:0009893,GO:0010556,GO:0010557,GO:0010604,GO:0016020,GO:0019222,GO:0044464,GO:0048518,GO:0050789,GO:0060255,GO:0065007,GO:0071944	-	ko:K03973	-	-	-	-	ko00000,ko02048,ko03000	-	-	-	PspC
DOPLEBMP_00079	155864.EDL933_2375	8.68e-44	142.0	2C1SN@1|root,32YQQ@2|Bacteria,1N8V6@1224|Proteobacteria,1SDXE@1236|Gammaproteobacteria,3XQ0N@561|Escherichia	1236|Gammaproteobacteria	S	The phage shock protein (psp) operon (pspABCDE) may play a significant role in the competition for survival under nutrient- or energy-limited conditions	pspD	GO:0005575,GO:0005623,GO:0005886,GO:0006950,GO:0008150,GO:0009271,GO:0009605,GO:0009607,GO:0009615,GO:0016020,GO:0043207,GO:0044464,GO:0050896,GO:0051704,GO:0051707,GO:0071944,GO:0098586	-	ko:K03971	-	-	-	-	ko00000	-	-	-	Phageshock_PspD
DOPLEBMP_00080	362663.ECP_1360	1.12e-69	210.0	COG0607@1|root,COG0607@2|Bacteria,1RHVM@1224|Proteobacteria,1SD9C@1236|Gammaproteobacteria,3XPQA@561|Escherichia	1236|Gammaproteobacteria	P	The phage shock protein (psp) operon (pspABCDE) may play a significant role in the competition for survival under nutrient- or energy-limited conditions. PspE catalyzes the sulfur- transfer reaction from thiosulfate to cyanide, to form sulfite and thiocyanate. Also able to use dithiol (dithiothreitol) as an alternate sulfur acceptor. Also possesses a very low mercaptopyruvate sulfurtransferase ac…	pspE	GO:0003674,GO:0003824,GO:0004792,GO:0005575,GO:0005623,GO:0016740,GO:0016782,GO:0016783,GO:0030288,GO:0030313,GO:0031975,GO:0042597,GO:0044464	-	ko:K03972	-	-	-	-	ko00000	-	-	iE2348C_1286.E2348C_1500,iECABU_c1320.ECABU_c15910,iSDY_1059.SDY_1936,ic_1306.c1779	Rhodanese
DOPLEBMP_00081	199310.c1780	0.0	1143.0	COG0366@1|root,COG0366@2|Bacteria,1MVKX@1224|Proteobacteria,1RMXP@1236|Gammaproteobacteria,3XPEB@561|Escherichia	1236|Gammaproteobacteria	G	Catalyzes the reversible phosphorolysis of glucosylglycerate into alpha-D-glucose 1-phosphate (Glc1P) and D- glycerate. May be a regulator of intracellular levels of glucosylglycerate, a compatible solute that primarily protects organisms facing salt stress and very specific nutritional constraints. Cannot catalyze the phosphorolysis of sucrose	ycjM	-	2.4.1.7	ko:K00690	ko00500,map00500	-	R00803	RC00028	ko00000,ko00001,ko01000	-	GH13	-	Alpha-amylase,Malt_amylase_C
DOPLEBMP_00082	199310.c1782	1.79e-305	833.0	COG1653@1|root,COG1653@2|Bacteria,1MVHV@1224|Proteobacteria,1RS5U@1236|Gammaproteobacteria	1236|Gammaproteobacteria	G	Sugar ABC transporter substrate-binding protein	ycjN	-	-	ko:K02027	-	M00207	-	-	ko00000,ko00002,ko02000	3.A.1.1	-	-	SBP_bac_1,SBP_bac_8
DOPLEBMP_00083	198214.SF1317	5.07e-204	565.0	COG1175@1|root,COG1175@2|Bacteria,1MWB7@1224|Proteobacteria,1RYUP@1236|Gammaproteobacteria	1236|Gammaproteobacteria	P	transporter	ycjO	GO:0005575,GO:0005623,GO:0005886,GO:0005887,GO:0016020,GO:0016021,GO:0031224,GO:0031226,GO:0044425,GO:0044459,GO:0044464,GO:0071944	-	ko:K02025	-	M00207	-	-	ko00000,ko00002,ko02000	3.A.1.1	-	-	BPD_transp_1
DOPLEBMP_00084	199310.c1784	1.88e-188	525.0	COG0395@1|root,COG0395@2|Bacteria,1N4I0@1224|Proteobacteria,1SYM3@1236|Gammaproteobacteria,3XNBN@561|Escherichia	1236|Gammaproteobacteria	P	ABC transporter permease protein YcjP	ycjP	GO:0005575,GO:0005623,GO:0005886,GO:0016020,GO:0044464,GO:0071944	-	ko:K02026	-	M00207	-	-	ko00000,ko00002,ko02000	3.A.1.1	-	-	BPD_transp_1
DOPLEBMP_00085	316407.85674900	3.98e-257	704.0	COG1063@1|root,COG1063@2|Bacteria,1QV3S@1224|Proteobacteria,1RRI1@1236|Gammaproteobacteria,3XPGB@561|Escherichia	1236|Gammaproteobacteria	E	oxidoreductase activity	ycjQ	-	-	-	-	-	-	-	-	-	-	-	ADH_N,ADH_zinc_N,GFO_IDH_MocA,GFO_IDH_MocA_C
DOPLEBMP_00086	316407.85674901	9.83e-191	529.0	COG1082@1|root,COG1082@2|Bacteria,1MV2C@1224|Proteobacteria,1RSA5@1236|Gammaproteobacteria,3XQ5Z@561|Escherichia	1236|Gammaproteobacteria	G	isomerase activity	ycjR	GO:0005575,GO:0005622,GO:0005623,GO:0005737,GO:0005829,GO:0044424,GO:0044444,GO:0044464	5.1.3.30,5.1.3.31	ko:K18910	-	-	R10817,R10818	RC03111,RC03283	ko00000,ko01000	-	-	-	AP_endonuc_2
DOPLEBMP_00087	469008.B21_01303	1.75e-256	702.0	COG0673@1|root,COG0673@2|Bacteria,1NKUI@1224|Proteobacteria,1RU6K@1236|Gammaproteobacteria,3XMTS@561|Escherichia	1236|Gammaproteobacteria	S	oxidoreductase activity	ycjS	-	-	-	-	-	-	-	-	-	-	-	GFO_IDH_MocA,GFO_IDH_MocA_C
DOPLEBMP_00088	199310.c1788	0.0	1511.0	COG1554@1|root,COG1554@2|Bacteria,1MWJE@1224|Proteobacteria,1RPN6@1236|Gammaproteobacteria,3XPHE@561|Escherichia	1236|Gammaproteobacteria	G	carbohydrate binding	ycjT	GO:0003674,GO:0003824,GO:0005575,GO:0005618,GO:0005623,GO:0016787,GO:0030312,GO:0044464,GO:0071944	2.4.1.64,3.2.1.28,5.4.2.6	ko:K01194,ko:K01838,ko:K04844,ko:K05342	ko00500,ko01100,map00500,map01100	-	R00010,R02727,R02728,R11310	RC00049,RC00408	ko00000,ko00001,ko00537,ko01000	-	GH37,GH65	-	Glyco_hydro_65C,Glyco_hydro_65N,Glyco_hydro_65m,HAD_2
DOPLEBMP_00089	199310.c1789	6.64e-154	432.0	COG0637@1|root,COG0637@2|Bacteria,1NDNW@1224|Proteobacteria,1S1Z7@1236|Gammaproteobacteria,3XQBP@561|Escherichia	1236|Gammaproteobacteria	S	Catalyzes the interconversion of D-glucose 1-phosphate (G1P) and D-glucose 6-phosphate (G6P), forming beta-D-glucose 1,6- (bis)phosphate (beta-G16P) as an intermediate. The beta- phosphoglucomutase (Beta-PGM) acts on the beta-C(1) anomer of G1P. Glucose or lactose are used in preference to maltose, which is only utilized after glucose or lactose has been exhausted. It plays a key role in the regu…	ycjU	GO:0000287,GO:0003674,GO:0003824,GO:0005488,GO:0005975,GO:0006950,GO:0006974,GO:0008150,GO:0008152,GO:0008801,GO:0009292,GO:0009294,GO:0009987,GO:0016853,GO:0016866,GO:0016868,GO:0033554,GO:0042221,GO:0043167,GO:0043169,GO:0044238,GO:0044764,GO:0046677,GO:0046872,GO:0050896,GO:0051704,GO:0051716,GO:0071704	5.4.2.6	ko:K01838	ko00500,map00500	-	R02728,R11310	RC00408	ko00000,ko00001,ko01000	-	-	-	HAD_2
DOPLEBMP_00090	199310.c1790	1.76e-256	703.0	COG3842@1|root,COG3842@2|Bacteria,1MU3I@1224|Proteobacteria,1RM9E@1236|Gammaproteobacteria,3XMFP@561|Escherichia	1236|Gammaproteobacteria	P	ATP-binding protein YcjV	ycjV	-	-	ko:K10112	ko02010,map02010	M00194,M00196,M00197,M00200,M00201,M00206,M00207,M00491,M00602,M00605,M00606	-	-	ko00000,ko00001,ko00002,ko02000	3.A.1.1	-	-	ABC_tran,TOBE_2
DOPLEBMP_00091	155864.EDL933_2360	1.29e-235	645.0	28K0Z@1|root,2Z9QU@2|Bacteria,1R636@1224|Proteobacteria,1RUMF@1236|Gammaproteobacteria,3XQPG@561|Escherichia	1236|Gammaproteobacteria	M	Outer membrane protein G	ompG	GO:0003674,GO:0005215,GO:0005363,GO:0005575,GO:0005623,GO:0006810,GO:0008150,GO:0008643,GO:0009279,GO:0015144,GO:0015154,GO:0015157,GO:0015267,GO:0015288,GO:0015478,GO:0015481,GO:0015766,GO:0015768,GO:0015772,GO:0016020,GO:0016021,GO:0019867,GO:0022803,GO:0022829,GO:0022857,GO:0030312,GO:0030313,GO:0031224,GO:0031230,GO:0031975,GO:0034219,GO:0044425,GO:0044462,GO:0044464,GO:0045203,GO:0051179,GO:…	-	ko:K14053	-	-	-	-	ko00000,ko02000	1.B.21.1.1	-	iECNA114_1301.ECNA114_1509	Porin_OmpG
DOPLEBMP_00092	199310.c1792	3.99e-232	639.0	COG1609@1|root,COG1609@2|Bacteria,1R608@1224|Proteobacteria,1RZY5@1236|Gammaproteobacteria,3XQAW@561|Escherichia	1236|Gammaproteobacteria	K	Transcriptional regulator	ycjW	GO:0006139,GO:0006351,GO:0006725,GO:0006807,GO:0006950,GO:0006974,GO:0008150,GO:0008152,GO:0009058,GO:0009059,GO:0009987,GO:0010467,GO:0016070,GO:0018130,GO:0019438,GO:0032774,GO:0033554,GO:0034641,GO:0034645,GO:0034654,GO:0043170,GO:0044237,GO:0044238,GO:0044249,GO:0044260,GO:0044271,GO:0046483,GO:0050896,GO:0051716,GO:0071704,GO:0090304,GO:0097659,GO:1901360,GO:1901362,GO:1901576	-	-	-	-	-	-	-	-	-	-	LacI,Peripla_BP_1,Peripla_BP_3
DOPLEBMP_00093	155864.EDL933_2358	0.0	951.0	COG3106@1|root,COG3106@2|Bacteria,1MX6E@1224|Proteobacteria,1RQ05@1236|Gammaproteobacteria,3XMK8@561|Escherichia	1236|Gammaproteobacteria	S	ATP binding	ycjX	-	-	ko:K06918	-	-	-	-	ko00000	-	-	-	DUF463
DOPLEBMP_00094	199310.c1794	1.14e-253	696.0	COG3768@1|root,COG3768@2|Bacteria,1MU8S@1224|Proteobacteria,1RND9@1236|Gammaproteobacteria,3XNN9@561|Escherichia	1236|Gammaproteobacteria	S	UPF0283 membrane protein YcjF	ycjF	GO:0005575,GO:0005623,GO:0005886,GO:0016020,GO:0044464,GO:0071944	-	ko:K08990	-	-	-	-	ko00000	-	-	-	DUF697
DOPLEBMP_00095	362663.ECP_1376	0.0	1010.0	COG3283@1|root,COG3283@2|Bacteria,1QTS3@1224|Proteobacteria,1RNAI@1236|Gammaproteobacteria,3XN47@561|Escherichia	1236|Gammaproteobacteria	K	Involved in transcriptional regulation of aromatic amino acid biosynthesis and transport. Modulates the expression of at least 8 unlinked operons. Seven of these operons are regulated in response to changes in the concentration of the three aromatic amino acids (phenylalanine, tyrosine and tryptophan). These amino acids are suggested to act as co-effectors which bind to the TyrR protein to form a…	tyrR	GO:0000166,GO:0003674,GO:0003676,GO:0003677,GO:0005488,GO:0005524,GO:0005575,GO:0005622,GO:0005623,GO:0005737,GO:0005829,GO:0006355,GO:0008144,GO:0008150,GO:0009889,GO:0009890,GO:0009892,GO:0010468,GO:0010556,GO:0010558,GO:0010605,GO:0010629,GO:0017076,GO:0019219,GO:0019222,GO:0030554,GO:0031323,GO:0031324,GO:0031326,GO:0031327,GO:0032553,GO:0032555,GO:0032559,GO:0035639,GO:0036094,GO:0043167,GO:…	-	ko:K03721	-	-	-	-	ko00000,ko03000	-	-	-	ACT,PAS,PAS_8,Sigma54_activat
DOPLEBMP_00096	155864.EDL933_2355	4.05e-114	327.0	COG2077@1|root,COG2077@2|Bacteria,1RAJ9@1224|Proteobacteria,1S263@1236|Gammaproteobacteria,3XN62@561|Escherichia	1236|Gammaproteobacteria	O	Thiol-specific peroxidase that catalyzes the reduction of hydrogen peroxide and organic hydroperoxides to water and alcohols, respectively. Plays a role in cell protection against oxidative stress by detoxifying peroxides	tpx	GO:0003674,GO:0003824,GO:0004601,GO:0005575,GO:0005622,GO:0005623,GO:0005737,GO:0005829,GO:0006950,GO:0006979,GO:0008150,GO:0008152,GO:0008379,GO:0009636,GO:0009987,GO:0016209,GO:0016491,GO:0016667,GO:0016671,GO:0016684,GO:0032843,GO:0033554,GO:0034599,GO:0042221,GO:0044424,GO:0044444,GO:0044464,GO:0050896,GO:0051716,GO:0051920,GO:0055114,GO:0070887,GO:0097237,GO:0098754,GO:0098869,GO:1990748	1.11.1.15	ko:K11065	-	-	-	-	ko00000,ko01000	-	-	-	Redoxin
DOPLEBMP_00097	362663.ECP_1378	7.72e-229	630.0	COG4948@1|root,COG4948@2|Bacteria,1MW76@1224|Proteobacteria,1RMKS@1236|Gammaproteobacteria,3XNFU@561|Escherichia	1236|Gammaproteobacteria	M	Belongs to the mandelate racemase muconate lactonizing enzyme family	ycjG	GO:0003674,GO:0003824,GO:0016853,GO:0016854,GO:0016855	5.1.1.20,5.5.1.1	ko:K01856,ko:K19802	ko00361,ko00362,ko00364,ko00623,ko01100,ko01120,ko01220,map00361,map00362,map00364,map00623,map01100,map01120,map01220	M00568	R05300,R05390,R06989,R08116,R09229,R10938	RC00903,RC01038,RC01108,RC01321,RC01356,RC03309	ko00000,ko00001,ko00002,ko01000	-	-	iEC042_1314.EC042_1441,iECUMN_1333.ECUMN_1620	MR_MLE_C,MR_MLE_N
DOPLEBMP_00098	155864.EDL933_2353	5.08e-183	508.0	COG2866@1|root,COG2866@2|Bacteria,1N9AY@1224|Proteobacteria,1RRGU@1236|Gammaproteobacteria,3XN4D@561|Escherichia	1236|Gammaproteobacteria	E	murein tripeptide carboxypeptidase activity	mpaA	GO:0000270,GO:0003674,GO:0003824,GO:0004040,GO:0004180,GO:0004181,GO:0005488,GO:0006022,GO:0006026,GO:0006027,GO:0006508,GO:0006518,GO:0006807,GO:0008150,GO:0008152,GO:0008233,GO:0008235,GO:0008237,GO:0008238,GO:0008270,GO:0009050,GO:0009056,GO:0009057,GO:0009253,GO:0009987,GO:0016787,GO:0016810,GO:0016811,GO:0019538,GO:0030203,GO:0034641,GO:0043167,GO:0043169,GO:0043170,GO:0043171,GO:0043603,GO:…	-	ko:K14054	-	-	-	-	ko00000	-	-	iEC55989_1330.EC55989_1490,iECO103_1326.ECO103_1491	Peptidase_M14
DOPLEBMP_00099	362663.ECP_1380	2.15e-151	425.0	COG0702@1|root,COG0702@2|Bacteria,1MVBE@1224|Proteobacteria,1RY6N@1236|Gammaproteobacteria	1236|Gammaproteobacteria	GM	NAD(P)H-binding	-	-	-	-	-	-	-	-	-	-	-	-	NAD_binding_10
DOPLEBMP_00100	199310.c1801	6.76e-221	609.0	COG1073@1|root,COG1073@2|Bacteria,1MUCD@1224|Proteobacteria,1RP4I@1236|Gammaproteobacteria,3XPND@561|Escherichia	1236|Gammaproteobacteria	S	cell division	ycjY	GO:0008150,GO:0009987,GO:0051301	-	ko:K06889	-	-	-	-	ko00000	-	-	-	Abhydrolase_6,DLH,DUF1100,Hydrolase_4,Peptidase_S15
DOPLEBMP_00101	199310.c1802	1.3e-209	580.0	COG0583@1|root,COG0583@2|Bacteria,1MU2E@1224|Proteobacteria,1RQ66@1236|Gammaproteobacteria,3XPH8@561|Escherichia	1236|Gammaproteobacteria	K	Transcriptional regulator	ycjZ	GO:0001539,GO:0003674,GO:0003676,GO:0003677,GO:0003700,GO:0005488,GO:0006139,GO:0006351,GO:0006355,GO:0006725,GO:0006807,GO:0006928,GO:0008150,GO:0008152,GO:0009058,GO:0009059,GO:0009889,GO:0009890,GO:0009892,GO:0009987,GO:0010467,GO:0010468,GO:0010556,GO:0010558,GO:0010605,GO:0010629,GO:0016070,GO:0018130,GO:0019219,GO:0019222,GO:0019438,GO:0031323,GO:0031324,GO:0031326,GO:0031327,GO:0032774,GO:…	-	-	-	-	-	-	-	-	-	-	HTH_1,LysR_substrate
DOPLEBMP_00102	316407.85674908	0.0	1088.0	COG4166@1|root,COG4166@2|Bacteria,1P91R@1224|Proteobacteria,1RN57@1236|Gammaproteobacteria,3XN8G@561|Escherichia	1236|Gammaproteobacteria	E	Periplasmic murein peptide-binding protein	mppA	GO:0003674,GO:0005488,GO:0005575,GO:0005623,GO:0006457,GO:0006810,GO:0006857,GO:0006950,GO:0008150,GO:0009266,GO:0009408,GO:0009628,GO:0009987,GO:0015833,GO:0030288,GO:0030313,GO:0031975,GO:0033218,GO:0042277,GO:0042597,GO:0042886,GO:0042939,GO:0044464,GO:0050896,GO:0051179,GO:0051234,GO:0061077,GO:0071702,GO:0071705,GO:1900750	-	ko:K15580	ko01501,ko02010,ko02024,map01501,map02010,map02024	M00439	-	-	ko00000,ko00001,ko00002,ko02000	3.A.1.5.1,3.A.1.5.18,3.A.1.5.19,3.A.1.5.25	-	iECNA114_1301.ECNA114_1414,iECSF_1327.ECSF_1224,iUMNK88_1353.UMNK88_1667	SBP_bac_5
DOPLEBMP_00103	199310.c1804	6.71e-241	662.0	COG0668@1|root,COG0668@2|Bacteria,1MXD2@1224|Proteobacteria,1RNUB@1236|Gammaproteobacteria,3XNAZ@561|Escherichia	1236|Gammaproteobacteria	M	Belongs to the MscS (TC 1.A.23) family	ynaI	GO:0003674,GO:0005488,GO:0005515,GO:0005575,GO:0005623,GO:0005886,GO:0016020,GO:0042802,GO:0044464,GO:0071944	-	ko:K16052	-	-	-	-	ko00000,ko02000	1.A.23.4	-	-	MS_channel
DOPLEBMP_00104	155864.EDL933_2344	6.52e-49	156.0	COG3182@1|root,COG3182@2|Bacteria,1N0ZR@1224|Proteobacteria,1S9Y9@1236|Gammaproteobacteria,3XPZ8@561|Escherichia	1236|Gammaproteobacteria	S	Protein of unknown function (DUF2534)	ynaJ	-	-	-	-	-	-	-	-	-	-	-	DUF2534
DOPLEBMP_00105	155864.EDL933_2343	1.4e-233	642.0	COG0589@1|root,COG0589@2|Bacteria,1MVZS@1224|Proteobacteria,1RPAE@1236|Gammaproteobacteria,3XPAC@561|Escherichia	1236|Gammaproteobacteria	T	Required for resistance to DNA-damaging agents	uspE	GO:0000302,GO:0001539,GO:0006928,GO:0006950,GO:0006979,GO:0008150,GO:0009314,GO:0009411,GO:0009416,GO:0009628,GO:0009636,GO:0009987,GO:0010035,GO:0033554,GO:0034599,GO:0034614,GO:0034644,GO:0035690,GO:0040011,GO:0042221,GO:0042493,GO:0042542,GO:0042710,GO:0044010,GO:0044764,GO:0046677,GO:0048870,GO:0050896,GO:0051179,GO:0051674,GO:0051704,GO:0051716,GO:0070301,GO:0070887,GO:0071214,GO:0071236,GO:…	-	ko:K14055	-	-	-	-	ko00000	-	-	-	Usp
DOPLEBMP_00106	155864.EDL933_2342	1.76e-178	497.0	COG0664@1|root,COG0664@2|Bacteria,1MVGE@1224|Proteobacteria,1RPTB@1236|Gammaproteobacteria,3XMYG@561|Escherichia	1236|Gammaproteobacteria	K	Global transcription factor that controls the expression of over 100 target genes in response to anoxia. It facilitates the adaptation to anaerobic growth conditions by regulating the expression of gene products that are involved in anaerobic energy metabolism. When the terminal electron acceptor, O(2), is no longer available, it represses the synthesis of enzymes involved in aerobic respiration …	fnr	GO:0000302,GO:0000976,GO:0001067,GO:0001130,GO:0001216,GO:0003674,GO:0003676,GO:0003677,GO:0003690,GO:0003700,GO:0005488,GO:0005575,GO:0005622,GO:0005623,GO:0005737,GO:0005829,GO:0006091,GO:0006355,GO:0006950,GO:0006979,GO:0008150,GO:0008152,GO:0009061,GO:0009889,GO:0009891,GO:0009893,GO:0009987,GO:0010035,GO:0010468,GO:0010556,GO:0010557,GO:0010604,GO:0010628,GO:0015980,GO:0019219,GO:0019222,GO:…	-	ko:K01420	-	-	-	-	ko00000,ko03000	-	-	-	HTH_Crp_2,cNMP_binding
DOPLEBMP_00107	198214.SF1835	1.07e-124	354.0	COG0350@1|root,COG0350@2|Bacteria,1N2YQ@1224|Proteobacteria,1S68H@1236|Gammaproteobacteria	1236|Gammaproteobacteria	L	Involved in the cellular defense against the biological effects of O6-methylguanine (O6-MeG) and O4-methylthymine (O4-MeT) in DNA. Repairs the methylated nucleobase in DNA by stoichiometrically transferring the methyl group to a cysteine residue in the enzyme. This is a suicide reaction the enzyme is irreversibly inactivated	ogt	GO:0003674,GO:0003824,GO:0003908,GO:0006139,GO:0006259,GO:0006281,GO:0006304,GO:0006307,GO:0006725,GO:0006807,GO:0006950,GO:0006974,GO:0008150,GO:0008152,GO:0008168,GO:0008172,GO:0009987,GO:0016740,GO:0016741,GO:0032259,GO:0033554,GO:0034641,GO:0035510,GO:0043170,GO:0043412,GO:0044237,GO:0044238,GO:0044260,GO:0046483,GO:0050896,GO:0051716,GO:0071704,GO:0090304,GO:1901360	2.1.1.63	ko:K00567	-	-	-	-	ko00000,ko01000,ko03400	-	-	-	DNA_binding_1,Methyltransf_1N
DOPLEBMP_00108	362663.ECP_1390	5.72e-199	550.0	COG2207@1|root,COG2207@2|Bacteria,1NETZ@1224|Proteobacteria,1RQ20@1236|Gammaproteobacteria,3XQW1@561|Escherichia	1236|Gammaproteobacteria	K	Negatively regulates expression of the nimT operon and its own expression. Acts by binding to the nimR-nimT intergenic region	-	-	-	-	-	-	-	-	-	-	-	-	AraC_binding,HTH_18
DOPLEBMP_00109	362663.ECP_1391	3.53e-231	638.0	COG1566@1|root,COG1566@2|Bacteria,1MU7I@1224|Proteobacteria,1SX2Y@1236|Gammaproteobacteria,3XR22@561|Escherichia	1236|Gammaproteobacteria	V	HlyD membrane-fusion protein of T1SS	-	-	-	ko:K03543	-	M00701	-	-	ko00000,ko00002,ko02000	8.A.1.1	-	-	HlyD_D23
DOPLEBMP_00110	362663.ECP_1392	0.0	956.0	COG0477@1|root,COG0477@2|Bacteria,1RGPN@1224|Proteobacteria,1T1M7@1236|Gammaproteobacteria,3XRN3@561|Escherichia	1236|Gammaproteobacteria	EGP	multidrug resistance	-	-	-	ko:K03446,ko:K07786,ko:K18926	ko02020,map02020	M00701,M00715	-	-	ko00000,ko00001,ko00002,ko02000	2.A.1.3,2.A.1.3.30,2.A.1.3.36	-	-	MFS_1
DOPLEBMP_00111	155864.EDL933_2333	2.68e-135	382.0	COG2840@1|root,COG2840@2|Bacteria,1RH34@1224|Proteobacteria,1S6B5@1236|Gammaproteobacteria,3XMKT@561|Escherichia	1236|Gammaproteobacteria	L	endodeoxyribonuclease activity	ydaL	GO:0003674,GO:0003676,GO:0003677,GO:0003824,GO:0004518,GO:0004519,GO:0004520,GO:0004536,GO:0005488,GO:0006139,GO:0006259,GO:0006725,GO:0006807,GO:0008150,GO:0008152,GO:0009987,GO:0016787,GO:0016788,GO:0034641,GO:0043170,GO:0044237,GO:0044238,GO:0044260,GO:0046483,GO:0071704,GO:0090304,GO:0090305,GO:0097159,GO:0140097,GO:1901360,GO:1901363	-	-	-	-	-	-	-	-	-	-	Smr
DOPLEBMP_00112	155864.EDL933_2332	1.66e-298	815.0	COG2199@1|root,COG3706@2|Bacteria,1NAG0@1224|Proteobacteria,1RPKX@1236|Gammaproteobacteria,3XN91@561|Escherichia	1236|Gammaproteobacteria	T	Part of a 2 protein system that seems to be dedicated to regulate transcription of csgD. The CsdG protein in turn regulates expression of adhesive curli fimbriae genes csgEFG, csgBAC ymaD and adrA (yaic). Activity of this protein is antagonized by the phosphodiesterase Gmr (YciR). In vitro has weak diguanylate cyclase activity. Cyclic-di-GMP is a second messenger which controls cell surface-assoc…	ydaM	GO:0003674,GO:0003824,GO:0005488,GO:0005515,GO:0006355,GO:0008150,GO:0009889,GO:0010468,GO:0010556,GO:0016740,GO:0016772,GO:0016779,GO:0019219,GO:0019222,GO:0031323,GO:0031326,GO:0042802,GO:0043900,GO:0043902,GO:0044093,GO:0048518,GO:0048522,GO:0050789,GO:0050794,GO:0051090,GO:0051091,GO:0051171,GO:0051252,GO:0052621,GO:0060255,GO:0065007,GO:0065009,GO:0080090,GO:1900190,GO:1900192,GO:1900231,GO:…	2.7.7.65	ko:K19707,ko:K21088	ko02026,map02026	-	-	-	ko00000,ko00001,ko01000,ko03021	-	-	-	GGDEF,PAS_4,PAS_8,PAS_9
DOPLEBMP_00113	155864.EDL933_2331	2.25e-240	660.0	COG0598@1|root,COG0598@2|Bacteria,1MW8W@1224|Proteobacteria,1RRTZ@1236|Gammaproteobacteria,3XN7N@561|Escherichia	1236|Gammaproteobacteria	P	Mediates efflux of zinc ions	zntB	GO:0000041,GO:0003674,GO:0005215,GO:0005385,GO:0005575,GO:0005623,GO:0005886,GO:0005887,GO:0006810,GO:0006811,GO:0006812,GO:0006829,GO:0008150,GO:0008324,GO:0015075,GO:0015318,GO:0015562,GO:0016020,GO:0016021,GO:0022857,GO:0022883,GO:0022890,GO:0030001,GO:0031224,GO:0031226,GO:0034220,GO:0044425,GO:0044459,GO:0044464,GO:0046583,GO:0046873,GO:0046915,GO:0051179,GO:0051234,GO:0055085,GO:0070838,GO:…	-	ko:K16074	-	-	-	-	ko00000,ko02000	1.A.35.4	-	-	CorA
DOPLEBMP_00115	155864.EDL933_2330	0.0	887.0	COG0513@1|root,COG0513@2|Bacteria,1MU49@1224|Proteobacteria,1RQ36@1236|Gammaproteobacteria,3XNIY@561|Escherichia	1236|Gammaproteobacteria	F	DEAD-box RNA helicase involved in the assembly of the 50S ribosomal subunit. Has an RNA-dependent ATPase activity, which is specific for 23S rRNA, and a 3' to 5' RNA helicase activity that uses the energy of ATP hydrolysis to destabilize and unwind short rRNA duplexes	dbpA	GO:0000027,GO:0000166,GO:0003674,GO:0003676,GO:0003723,GO:0003724,GO:0003824,GO:0004004,GO:0004386,GO:0005488,GO:0005524,GO:0005575,GO:0005622,GO:0005623,GO:0005737,GO:0006139,GO:0006725,GO:0006807,GO:0006996,GO:0008026,GO:0008144,GO:0008150,GO:0008152,GO:0008186,GO:0009987,GO:0010501,GO:0016043,GO:0016070,GO:0016462,GO:0016787,GO:0016817,GO:0016818,GO:0016887,GO:0017076,GO:0017111,GO:0019843,GO:…	3.6.4.13	ko:K05591	-	-	-	-	ko00000,ko01000,ko03009	-	-	-	DEAD,DbpA,Helicase_C
DOPLEBMP_00116	199310.c1818	2.49e-229	630.0	COG0037@1|root,COG0037@2|Bacteria,1MW5Q@1224|Proteobacteria,1RN2H@1236|Gammaproteobacteria,3XP9A@561|Escherichia	1236|Gammaproteobacteria	J	Catalyzes the ATP-dependent 2-thiolation of cytidine in position 32 of tRNA, to form 2-thiocytidine (s(2)C32). The sulfur atoms are provided by the cysteine cysteine desulfurase (IscS) system	ttcA	GO:0003674,GO:0003824,GO:0005488,GO:0005575,GO:0005622,GO:0005623,GO:0005737,GO:0005829,GO:0006139,GO:0006396,GO:0006399,GO:0006400,GO:0006725,GO:0006807,GO:0008033,GO:0008150,GO:0008152,GO:0009451,GO:0009987,GO:0010467,GO:0016070,GO:0016740,GO:0016782,GO:0016783,GO:0034227,GO:0034470,GO:0034641,GO:0034660,GO:0043170,GO:0043412,GO:0044237,GO:0044238,GO:0044424,GO:0044444,GO:0044464,GO:0046483,GO:…	-	ko:K14058	-	-	-	-	ko00000,ko03016	-	-	-	ATP_bind_3
DOPLEBMP_00117	362663.ECP_1400	9.9e-57	177.0	COG1108@1|root,COG1108@2|Bacteria,1MVC2@1224|Proteobacteria,1RPBE@1236|Gammaproteobacteria,3XPEQ@561|Escherichia	1236|Gammaproteobacteria	P	ABC 3 transport family	yfeD	GO:0005575,GO:0005623,GO:0005886,GO:0008150,GO:0009987,GO:0010035,GO:0010038,GO:0010039,GO:0010043,GO:0016020,GO:0042221,GO:0044464,GO:0050896,GO:0051716,GO:0070887,GO:0071241,GO:0071248,GO:0071281,GO:0071944	-	ko:K09819,ko:K11606,ko:K11709	ko02010,map02010	M00243,M00317,M00319	-	-	ko00000,ko00001,ko00002,ko02000	3.A.1.15,3.A.1.15.7,3.A.1.15.9	-	-	ABC-3
DOPLEBMP_00118	155864.EDL933_2258	8.95e-95	276.0	COG0589@1|root,COG0589@2|Bacteria,1RI97@1224|Proteobacteria,1SYU1@1236|Gammaproteobacteria,3XRKX@561|Escherichia	1236|Gammaproteobacteria	T	Universal stress protein family	-	-	-	ko:K14061	-	-	-	-	ko00000	-	-	-	Usp
DOPLEBMP_00119	199310.c1822	2.78e-273	747.0	COG3203@1|root,COG3203@2|Bacteria,1MVRY@1224|Proteobacteria,1RNBS@1236|Gammaproteobacteria,3XN4M@561|Escherichia	1236|Gammaproteobacteria	M	Outer membrane protein N	ompN	GO:0005575,GO:0005623,GO:0009279,GO:0016020,GO:0019867,GO:0030312,GO:0030313,GO:0031975,GO:0044462,GO:0044464,GO:0071944	-	ko:K09475,ko:K09476,ko:K11929,ko:K14062,ko:K16076	ko01501,ko02020,map01501,map02020	M00746	-	-	ko00000,ko00001,ko00002,ko01504,ko02000	1.B.1.1,1.B.1.1.1,1.B.1.1.2,1.B.1.1.3,1.B.1.1.4,1.B.1.1.5	-	iECH74115_1262.ECH74115_1090,iECO26_1355.ECO26_0297,iECO26_1355.ECO26_1980,iECSP_1301.ECSP_1034,iECs_1301.ECs1012,iG2583_1286.G2583_1164,iZ_1308.Z1276	Porin_1
DOPLEBMP_00120	362663.ECP_1403	0.0	2335.0	COG0674@1|root,COG1013@1|root,COG1014@1|root,COG1143@1|root,COG0674@2|Bacteria,COG1013@2|Bacteria,COG1014@2|Bacteria,COG1143@2|Bacteria,1MVM0@1224|Proteobacteria,1RNNX@1236|Gammaproteobacteria,3XMK9@561|Escherichia	1236|Gammaproteobacteria	C	Oxidoreductase required for the transfer of electrons from pyruvate to flavodoxin	nifJ	GO:0003674,GO:0003824,GO:0006950,GO:0006979,GO:0008150,GO:0008152,GO:0016491,GO:0016625,GO:0016903,GO:0043873,GO:0050896,GO:0055114	1.2.7.1	ko:K03737	ko00010,ko00020,ko00620,ko00650,ko00720,ko01100,ko01120,ko01130,ko01200,map00010,map00020,map00620,map00650,map00720,map01100,map01120,map01130,map01200	M00173,M00307	R01196,R10866	RC00004,RC02742	br01601,ko00000,ko00001,ko00002,ko01000	-	-	iLF82_1304.LF82_2789,iNRG857_1313.NRG857_06920	EKR,Fer4_16,Fer4_7,PFOR_II,POR,POR_N,TPP_enzyme_C
DOPLEBMP_00121	316407.85674932	1.24e-52	166.0	COG3042@1|root,COG3042@2|Bacteria,1RIV0@1224|Proteobacteria,1S71D@1236|Gammaproteobacteria,3XPUC@561|Escherichia	1236|Gammaproteobacteria	S	Domain of unknown function (DUF333)	ydbJ	-	-	-	-	-	-	-	-	-	-	-	DUF333
DOPLEBMP_00122	199310.c1826	2.09e-92	270.0	COG3187@1|root,COG3187@2|Bacteria,1RFSD@1224|Proteobacteria,1S6MZ@1236|Gammaproteobacteria,3XPKD@561|Escherichia	1236|Gammaproteobacteria	O	Heat shock protein HslJ	hslJ	GO:0006950,GO:0008150,GO:0009266,GO:0009408,GO:0009628,GO:0050896	-	ko:K03668	-	-	-	-	ko00000	-	-	-	META
DOPLEBMP_00123	155864.EDL933_2251	2.42e-236	650.0	COG1052@1|root,COG1052@2|Bacteria,1MVSS@1224|Proteobacteria,1RMWR@1236|Gammaproteobacteria,3XMY4@561|Escherichia	1236|Gammaproteobacteria	CH	Belongs to the D-isomer specific 2-hydroxyacid dehydrogenase family	ldhA	GO:0000166,GO:0003674,GO:0003824,GO:0004457,GO:0005488,GO:0005575,GO:0005622,GO:0005623,GO:0005737,GO:0005829,GO:0005975,GO:0005996,GO:0006006,GO:0006066,GO:0006067,GO:0006082,GO:0006083,GO:0006089,GO:0006090,GO:0006091,GO:0006103,GO:0006105,GO:0006113,GO:0006139,GO:0006163,GO:0006725,GO:0006732,GO:0006733,GO:0006753,GO:0006793,GO:0006796,GO:0006807,GO:0006950,GO:0008150,GO:0008152,GO:0008720,GO:…	1.1.1.28	ko:K03778	ko00620,ko01120,map00620,map01120	-	R00704	RC00044	ko00000,ko00001,ko01000	-	-	iJN746.PP_1649,iPC815.YPO2329,iSFV_1184.SFV_1805,iSF_1195.SF1814,iSFxv_1172.SFxv_2031,iS_1188.S1459	2-Hacid_dh,2-Hacid_dh_C
DOPLEBMP_00124	316407.1742260	0.0	1774.0	COG2911@1|root,COG2911@2|Bacteria,1MUT7@1224|Proteobacteria,1RQ5W@1236|Gammaproteobacteria,3XMNC@561|Escherichia	1236|Gammaproteobacteria	S	Dicarboxylate transport	ydbH	GO:0005575,GO:0005623,GO:0005886,GO:0016020,GO:0044464,GO:0071944	-	-	-	-	-	-	-	-	-	-	DctA-YdbH
DOPLEBMP_00125	198214.SF1816	1.28e-33	115.0	2E371@1|root,32Y6T@2|Bacteria,1N8D8@1224|Proteobacteria,1SCAF@1236|Gammaproteobacteria	1236|Gammaproteobacteria	S	(Lipo)protein	ynbE	-	-	-	-	-	-	-	-	-	-	-	Lipoprotein_19
DOPLEBMP_00126	199310.c1830	7.51e-70	211.0	COG3784@1|root,COG3784@2|Bacteria,1N6R1@1224|Proteobacteria,1SC8V@1236|Gammaproteobacteria,3XQ16@561|Escherichia	1236|Gammaproteobacteria	S	Protein of unknown function (DUF1318)	ydbL	-	-	ko:K09978	-	-	-	-	ko00000	-	-	-	DUF1318
DOPLEBMP_00127	316407.85674935	2.29e-47	159.0	COG2207@1|root,COG2207@2|Bacteria,1QUXX@1224|Proteobacteria,1RSPT@1236|Gammaproteobacteria	1236|Gammaproteobacteria	K	transcriptional regulator	feaR	GO:0000976,GO:0000984,GO:0000986,GO:0000987,GO:0001017,GO:0001067,GO:0003674,GO:0003676,GO:0003677,GO:0003690,GO:0003700,GO:0003824,GO:0005488,GO:0006081,GO:0006082,GO:0006089,GO:0006355,GO:0008150,GO:0008152,GO:0009056,GO:0009058,GO:0009438,GO:0009889,GO:0009891,GO:0009893,GO:0009987,GO:0010468,GO:0010556,GO:0010557,GO:0010604,GO:0010628,GO:0016053,GO:0016829,GO:0016835,GO:0016836,GO:0019172,GO:…	-	ko:K14063	-	-	-	-	ko00000,ko03000	-	-	-	AraC_binding_2,HTH_18
DOPLEBMP_00128	1453496.AT03_05975	7.79e-12	63.9	COG0663@1|root,COG0663@2|Bacteria,1MVUI@1224|Proteobacteria,1RYPQ@1236|Gammaproteobacteria	1236|Gammaproteobacteria	S	Phenylacetic acid degradation protein PaaY	paaY	GO:0003674,GO:0003824,GO:0016289,GO:0016787,GO:0016788,GO:0016790	-	ko:K02617,ko:K08279	-	-	-	-	ko00000	-	-	-	Hexapep
DOPLEBMP_00129	362663.ECP_1410	0.0	1186.0	COG3468@1|root,COG4625@1|root,COG3468@2|Bacteria,COG4625@2|Bacteria,1Q9S2@1224|Proteobacteria,1RSN7@1236|Gammaproteobacteria	1236|Gammaproteobacteria	U	domain, Protein	-	-	-	ko:K12516	-	-	-	-	ko00000,ko02000,ko02044	1.B.12.5.5	-	-	Autotransporter
DOPLEBMP_00130	199310.c1832	1.5e-193	538.0	COG0667@1|root,COG0667@2|Bacteria,1MWGZ@1224|Proteobacteria,1RRHM@1236|Gammaproteobacteria,3XN0D@561|Escherichia	1236|Gammaproteobacteria	C	Catalyzes the NAD(P)H-dependent reduction of pyridoxal to pyridoxine in vitro. Is not able to reduce 4-pyridoxate, and to oxidize pyridoxine or pyridoxamine. Has Kemp eliminase activity towards the non-physiological substrate 5- nitrobenzisoxazole, producing 4-nitro-2-cyanophenol	ydbC	GO:0005575,GO:0005622,GO:0005623,GO:0005737,GO:0005829,GO:0044424,GO:0044444,GO:0044464	1.1.1.65	ko:K05275	ko00750,ko01100,ko01120,map00750,map01100,map01120	-	R01708	RC00116	ko00000,ko00001,ko01000	-	-	-	Aldo_ket_red
DOPLEBMP_00131	362663.ECP_1417	1.35e-135	384.0	COG1182@1|root,COG1182@2|Bacteria,1P59R@1224|Proteobacteria,1S337@1236|Gammaproteobacteria,3XN1B@561|Escherichia	1236|Gammaproteobacteria	I	Catalyzes the reductive cleavage of azo bond in aromatic azo compounds to the corresponding amines. Requires NADH, but not NADPH, as an electron donor for its activity	azoR	GO:0000166,GO:0003674,GO:0003824,GO:0005488,GO:0005575,GO:0005622,GO:0005623,GO:0005737,GO:0005829,GO:0006950,GO:0006979,GO:0008150,GO:0008152,GO:0010181,GO:0016491,GO:0016651,GO:0016655,GO:0016661,GO:0032553,GO:0036094,GO:0043167,GO:0043168,GO:0044424,GO:0044444,GO:0044464,GO:0046857,GO:0048037,GO:0050446,GO:0050662,GO:0050896,GO:0055114,GO:0097159,GO:0097367,GO:1901265,GO:1901363	-	ko:K01118	-	-	-	-	ko00000,ko01000	-	-	-	Flavodoxin_2
DOPLEBMP_00132	199310.c1840	0.0	2573.0	COG1643@1|root,COG1643@2|Bacteria,1MUEQ@1224|Proteobacteria,1RMU1@1236|Gammaproteobacteria,3XN59@561|Escherichia	1236|Gammaproteobacteria	L	helicase HrpA	hrpA	GO:0003674,GO:0003724,GO:0003824,GO:0004004,GO:0004386,GO:0006139,GO:0006396,GO:0006397,GO:0006725,GO:0006807,GO:0008026,GO:0008150,GO:0008152,GO:0008186,GO:0009451,GO:0009987,GO:0010467,GO:0016070,GO:0016071,GO:0016462,GO:0016787,GO:0016817,GO:0016818,GO:0016887,GO:0017111,GO:0034641,GO:0042623,GO:0043170,GO:0043412,GO:0044237,GO:0044238,GO:0046483,GO:0070035,GO:0071704,GO:0090304,GO:0140098,GO:…	3.6.4.13	ko:K03578	-	-	-	-	ko00000,ko01000	-	-	-	DEAD,DUF3418,HA2,Helicase_C,OB_NTP_bind
DOPLEBMP_00133	362663.ECP_1419	5.51e-199	550.0	COG1434@1|root,COG1434@2|Bacteria,1N4TG@1224|Proteobacteria,1RSJ5@1236|Gammaproteobacteria,3XP6S@561|Escherichia	1236|Gammaproteobacteria	S	DUF218 domain	ydcF	GO:0005575,GO:0005623,GO:0005886,GO:0016020,GO:0016021,GO:0031224,GO:0044425,GO:0044464,GO:0071944	-	-	-	-	-	-	-	-	-	-	DUF218
DOPLEBMP_00134	199310.c1842	0.0	934.0	COG1012@1|root,COG1012@2|Bacteria,1MU1V@1224|Proteobacteria,1RMBQ@1236|Gammaproteobacteria,3XMD7@561|Escherichia	1236|Gammaproteobacteria	C	dehydrogenase	aldA	GO:0000166,GO:0001505,GO:0003674,GO:0003824,GO:0004029,GO:0004777,GO:0005488,GO:0005515,GO:0005575,GO:0005622,GO:0005623,GO:0005737,GO:0005829,GO:0005975,GO:0005996,GO:0006004,GO:0006082,GO:0006105,GO:0006520,GO:0006536,GO:0006538,GO:0006540,GO:0006807,GO:0008150,GO:0008152,GO:0008911,GO:0009056,GO:0009063,GO:0009064,GO:0009065,GO:0009448,GO:0009450,GO:0009987,GO:0016043,GO:0016052,GO:0016054,GO:…	1.2.1.21,1.2.1.22	ko:K07248	ko00620,ko00630,ko01120,map00620,map00630,map01120	-	R00203,R01333,R01446	RC00080,RC00104,RC00242	ko00000,ko00001,ko01000	-	-	iAF1260.b1415,iBWG_1329.BWG_1242,iECDH10B_1368.ECDH10B_1541,iECDH1ME8569_1439.ECDH1ME8569_1358,iEcDH1_1363.EcDH1_2230,iJO1366.b1415,iJR904.b1415,iY75_1357.Y75_RS07435	Aldedh
DOPLEBMP_00135	199310.c1843	4.89e-238	654.0	COG0057@1|root,COG0057@2|Bacteria,1MU93@1224|Proteobacteria,1RMBM@1236|Gammaproteobacteria,3XQM0@561|Escherichia	1236|Gammaproteobacteria	G	Belongs to the glyceraldehyde-3-phosphate dehydrogenase family	gapC	GO:0000166,GO:0003674,GO:0003824,GO:0004365,GO:0005488,GO:0008150,GO:0008152,GO:0016491,GO:0016620,GO:0016903,GO:0036094,GO:0043891,GO:0048037,GO:0050662,GO:0051287,GO:0055114,GO:0097159,GO:1901265,GO:1901363	1.2.1.12	ko:K00134	ko00010,ko00710,ko01100,ko01110,ko01120,ko01130,ko01200,ko01230,ko04066,ko05010,map00010,map00710,map01100,map01110,map01120,map01130,map01200,map01230,map04066,map05010	M00001,M00002,M00003,M00165,M00166,M00308,M00552	R01061	RC00149	ko00000,ko00001,ko00002,ko01000,ko04131,ko04147	-	-	iJR904.b1416,iJR904.b1417	Gp_dh_C,Gp_dh_N
DOPLEBMP_00136	199310.c1844	4.14e-125	356.0	COG3038@1|root,COG3038@2|Bacteria,1MWQJ@1224|Proteobacteria,1S4DB@1236|Gammaproteobacteria,3XMPH@561|Escherichia	1236|Gammaproteobacteria	C	Cytochrome b(561)	cybB	GO:0003674,GO:0005488,GO:0005575,GO:0005623,GO:0005886,GO:0016020,GO:0020037,GO:0044464,GO:0046906,GO:0048037,GO:0071944,GO:0097159,GO:1901363	-	ko:K12262	-	-	-	-	ko00000	-	-	-	Ni_hydr_CYTB
DOPLEBMP_00137	199310.c1845	9.77e-34	115.0	2DSX4@1|root,33HSK@2|Bacteria,1NKD8@1224|Proteobacteria,1SGNH@1236|Gammaproteobacteria	1236|Gammaproteobacteria	-	-	ydcA	-	-	ko:K03646	-	-	-	-	ko00000,ko02000	2.C.1.2	-	-	-
DOPLEBMP_00139	199310.c1846	9.13e-53	169.0	COG0840@1|root,COG0840@2|Bacteria,1MU9B@1224|Proteobacteria,1RMH0@1236|Gammaproteobacteria,3XMAQ@561|Escherichia	1236|Gammaproteobacteria	NT	Mediates taxis to the sugars ribose and galactose via an interaction with the periplasmic ribose- or galactose-binding proteins	trg	GO:0003674,GO:0004888,GO:0005488,GO:0005515,GO:0005575,GO:0005623,GO:0005886,GO:0005887,GO:0006935,GO:0007154,GO:0007165,GO:0008150,GO:0009605,GO:0009987,GO:0016020,GO:0016021,GO:0023052,GO:0031224,GO:0031226,GO:0032991,GO:0038023,GO:0040011,GO:0042221,GO:0042330,GO:0042802,GO:0042803,GO:0044425,GO:0044459,GO:0044464,GO:0046983,GO:0050789,GO:0050794,GO:0050896,GO:0051716,GO:0060089,GO:0065007,GO:…	-	ko:K03406,ko:K05874,ko:K05875,ko:K05876	ko02020,ko02030,map02020,map02030	-	-	-	ko00000,ko00001,ko02035	-	-	-	HAMP,MCPsignal,TarH
DOPLEBMP_00140	199310.c1847	1.71e-218	605.0	COG0583@1|root,COG0583@2|Bacteria,1MX53@1224|Proteobacteria,1RS04@1236|Gammaproteobacteria,3XPDJ@561|Escherichia	1236|Gammaproteobacteria	K	transcriptional regulator	pcaQ	GO:0000976,GO:0000984,GO:0000986,GO:0000987,GO:0001017,GO:0001067,GO:0003674,GO:0003676,GO:0003677,GO:0003690,GO:0005488,GO:0005575,GO:0005622,GO:0005623,GO:0005737,GO:0005829,GO:0006139,GO:0006351,GO:0006355,GO:0006725,GO:0006807,GO:0008150,GO:0008152,GO:0009058,GO:0009059,GO:0009889,GO:0009890,GO:0009892,GO:0009987,GO:0010467,GO:0010468,GO:0010556,GO:0010558,GO:0010605,GO:0010629,GO:0016070,GO:…	-	ko:K02623,ko:K14057	-	-	-	-	ko00000,ko03000	-	-	-	HTH_1,LysR_substrate
DOPLEBMP_00141	362663.ECP_1428	0.0	880.0	COG5383@1|root,COG5383@2|Bacteria,1P16G@1224|Proteobacteria,1RR9P@1236|Gammaproteobacteria,3XNHY@561|Escherichia	1236|Gammaproteobacteria	S	DUF1338	ydcJ	-	-	-	-	-	-	-	-	-	-	-	DUF1338
DOPLEBMP_00142	199310.c1849	0.0	1129.0	COG3131@1|root,COG3131@2|Bacteria,1MUNX@1224|Proteobacteria,1RMEB@1236|Gammaproteobacteria,3XNJA@561|Escherichia	1236|Gammaproteobacteria	P	Probably involved in the control of the structural glucose backbone of osmoregulated periplasmic glucans (OPGs)	mdoD	GO:0000271,GO:0005575,GO:0005623,GO:0005975,GO:0005976,GO:0006073,GO:0006109,GO:0008150,GO:0008152,GO:0009058,GO:0009059,GO:0009250,GO:0009311,GO:0009312,GO:0009889,GO:0009987,GO:0010556,GO:0010675,GO:0010962,GO:0016051,GO:0019222,GO:0030288,GO:0030313,GO:0031323,GO:0031326,GO:0031975,GO:0032881,GO:0032885,GO:0032950,GO:0032951,GO:0033692,GO:0034637,GO:0034645,GO:0042597,GO:0043170,GO:0043255,GO:…	-	ko:K03670	-	-	-	-	ko00000	-	-	-	MdoG
DOPLEBMP_00143	199310.c1850	1.2e-44	144.0	COG2841@1|root,COG2841@2|Bacteria,1N760@1224|Proteobacteria,1SD65@1236|Gammaproteobacteria,3XQ4I@561|Escherichia	1236|Gammaproteobacteria	S	Protein of unknown function (DUF465)	ydcH	-	-	ko:K09794	-	-	-	-	ko00000	-	-	-	DUF465
DOPLEBMP_00144	362663.ECP_1431	8.04e-124	353.0	COG1670@1|root,COG1670@2|Bacteria,1RGKF@1224|Proteobacteria,1S28M@1236|Gammaproteobacteria,3XMIJ@561|Escherichia	1236|Gammaproteobacteria	J	N-terminal peptidyl-serine acetylation	rimL	GO:0003674,GO:0003824,GO:0004596,GO:0005575,GO:0005622,GO:0005623,GO:0005737,GO:0006464,GO:0006473,GO:0006474,GO:0006807,GO:0008080,GO:0008150,GO:0008152,GO:0008999,GO:0009987,GO:0010467,GO:0016407,GO:0016410,GO:0016740,GO:0016746,GO:0016747,GO:0017198,GO:0018193,GO:0018209,GO:0019538,GO:0030920,GO:0031365,GO:0034212,GO:0036211,GO:0043170,GO:0043412,GO:0043543,GO:0044237,GO:0044238,GO:0044260,GO:…	-	ko:K03817	-	-	-	-	ko00000,ko01000,ko03009	-	-	-	Acetyltransf_3
DOPLEBMP_00145	362663.ECP_1432	2.49e-177	500.0	COG0663@1|root,COG0663@2|Bacteria,1QWBX@1224|Proteobacteria,1T2TA@1236|Gammaproteobacteria,3XM3M@561|Escherichia	1236|Gammaproteobacteria	S	transferase activity, transferring acyl groups	ydcK	-	-	-	-	-	-	-	-	-	-	-	-
DOPLEBMP_00146	199310.c1853	1.94e-233	644.0	COG1275@1|root,COG1275@2|Bacteria,1MVPG@1224|Proteobacteria,1RPVM@1236|Gammaproteobacteria,3XNVK@561|Escherichia	1236|Gammaproteobacteria	P	Tellurite resistance protein tehA	tehA	GO:0003674,GO:0005215,GO:0005488,GO:0005515,GO:0005575,GO:0005623,GO:0005886,GO:0006810,GO:0006811,GO:0006812,GO:0008150,GO:0008324,GO:0010035,GO:0015075,GO:0015562,GO:0016020,GO:0022857,GO:0034220,GO:0042221,GO:0042802,GO:0044464,GO:0046583,GO:0046690,GO:0050896,GO:0051179,GO:0051234,GO:0055085,GO:0071944,GO:0098655	-	ko:K03304	-	-	-	-	ko00000,ko02000	2.A.16.1	-	-	SLAC1
DOPLEBMP_00147	155864.EDL933_2220	2.26e-141	399.0	COG0500@1|root,COG0500@2|Bacteria,1MX7K@1224|Proteobacteria,1RSD0@1236|Gammaproteobacteria,3XNT6@561|Escherichia	1236|Gammaproteobacteria	Q	Tellurite resistance	tehB	GO:0003674,GO:0003824,GO:0005575,GO:0005622,GO:0005623,GO:0005737,GO:0005829,GO:0008150,GO:0008152,GO:0008168,GO:0008757,GO:0010035,GO:0016740,GO:0016741,GO:0032259,GO:0042221,GO:0044424,GO:0044444,GO:0044464,GO:0046690,GO:0050896	2.1.1.265	ko:K16868	-	-	-	-	ko00000,ko01000	-	-	-	DUF1971,TehB
DOPLEBMP_00148	155864.EDL933_2219	4.49e-158	443.0	28IHQ@1|root,2Z8IX@2|Bacteria,1PZJF@1224|Proteobacteria,1S1AH@1236|Gammaproteobacteria,3XM9V@561|Escherichia	1236|Gammaproteobacteria	M	Protein of unknown function (DUF3313)	ydcL	-	-	-	-	-	-	-	-	-	-	-	DUF3313
DOPLEBMP_00149	316407.85674961	5.38e-255	702.0	COG3135@1|root,COG3135@2|Bacteria,1MUS1@1224|Proteobacteria,1RMD5@1236|Gammaproteobacteria,3XNV8@561|Escherichia	1236|Gammaproteobacteria	Q	benzoate transport	ydcO	GO:0005575,GO:0005623,GO:0005886,GO:0016020,GO:0044464,GO:0071944	-	ko:K05782	-	-	-	-	ko00000,ko02000	2.A.46.1	-	-	BenE
DOPLEBMP_00150	199310.c1858	1.9e-126	359.0	COG1396@1|root,COG1396@2|Bacteria,1R4NU@1224|Proteobacteria,1RQG0@1236|Gammaproteobacteria,3XPJ9@561|Escherichia	1236|Gammaproteobacteria	K	Regulates the expression of 12-16 transcription units involved in various steps of sulfur utilization. Represses expression of pfkB, fliZ, cysE, ydcO and its own expression. Activates expression of ypfN. Acts by binding to SutR boxes	ydcN	GO:0003674,GO:0003676,GO:0003677,GO:0003700,GO:0005488,GO:0006355,GO:0008150,GO:0009889,GO:0009890,GO:0009891,GO:0009892,GO:0009893,GO:0010468,GO:0010556,GO:0010557,GO:0010558,GO:0010604,GO:0010605,GO:0010628,GO:0010629,GO:0019219,GO:0019222,GO:0031323,GO:0031324,GO:0031325,GO:0031326,GO:0031327,GO:0031328,GO:0043565,GO:0045892,GO:0045893,GO:0045934,GO:0045935,GO:0048518,GO:0048519,GO:0048522,GO:…	-	-	-	-	-	-	-	-	-	-	Cupin_2,HTH_3
DOPLEBMP_00151	199310.c1859	0.0	1324.0	COG0826@1|root,COG0826@2|Bacteria,1MUQG@1224|Proteobacteria,1RN7S@1236|Gammaproteobacteria,3XN5V@561|Escherichia	1236|Gammaproteobacteria	O	peptidase activity	ydcP	-	-	ko:K08303	ko05120,map05120	-	-	-	ko00000,ko00001,ko01000,ko01002	-	-	-	DUF3656,Peptidase_U32
DOPLEBMP_00152	199310.c1860	1.9e-34	118.0	2DTBF@1|root,32UUW@2|Bacteria,1N3QK@1224|Proteobacteria,1SC16@1236|Gammaproteobacteria,3XQ27@561|Escherichia	1236|Gammaproteobacteria	S	Protein of unknown function (DUF2554)	yncJ	-	-	-	-	-	-	-	-	-	-	-	DUF2554
DOPLEBMP_00153	199310.c1863	0.0	924.0	COG1167@1|root,COG1167@2|Bacteria,1MV6F@1224|Proteobacteria,1RMQ0@1236|Gammaproteobacteria,3XMGP@561|Escherichia	1236|Gammaproteobacteria	K	Transcriptional regulator	ydcR	GO:0006139,GO:0006351,GO:0006725,GO:0006807,GO:0008150,GO:0008152,GO:0009058,GO:0009059,GO:0009987,GO:0010467,GO:0016070,GO:0018130,GO:0019438,GO:0032774,GO:0034641,GO:0034645,GO:0034654,GO:0043170,GO:0044237,GO:0044238,GO:0044249,GO:0044260,GO:0044271,GO:0046483,GO:0071704,GO:0090304,GO:0097659,GO:1901360,GO:1901362,GO:1901576	-	-	-	-	-	-	-	-	-	-	Aminotran_1_2,GntR
DOPLEBMP_00154	199310.c1864	6.74e-292	795.0	COG0687@1|root,COG0687@2|Bacteria,1NKD7@1224|Proteobacteria,1RQPF@1236|Gammaproteobacteria,3XMXD@561|Escherichia	1236|Gammaproteobacteria	P	ABC transporter	ydcS	GO:0005575,GO:0005623,GO:0006810,GO:0008150,GO:0008152,GO:0009058,GO:0009290,GO:0009292,GO:0009294,GO:0009987,GO:0015931,GO:0030288,GO:0030313,GO:0031975,GO:0042597,GO:0042618,GO:0042619,GO:0044464,GO:0044764,GO:0050657,GO:0051027,GO:0051179,GO:0051234,GO:0051704,GO:0071702,GO:0071704,GO:0071705,GO:0098657,GO:1901440,GO:1901441,GO:1901576	-	ko:K02055	ko02024,map02024	M00193	-	-	ko00000,ko00001,ko00002,ko02000	3.A.1.11	-	iECNA114_1301.ECNA114_1576,iECSF_1327.ECSF_1364,iEcHS_1320.EcHS_A1524	SBP_bac_8
DOPLEBMP_00155	362663.ECP_1443	1.57e-236	651.0	COG3842@1|root,COG3842@2|Bacteria,1MU3I@1224|Proteobacteria,1RNPX@1236|Gammaproteobacteria,3XNK0@561|Escherichia	1236|Gammaproteobacteria	P	Belongs to the ABC transporter superfamily	ydcT	-	3.6.3.31	ko:K02052,ko:K11072,ko:K11076	ko02010,ko02024,map02010,map02024	M00193,M00299,M00300	-	-	ko00000,ko00001,ko00002,ko01000,ko02000	3.A.1.11,3.A.1.11.1,3.A.1.11.2	-	iB21_1397.B21_01132,iECBD_1354.ECBD_2473,iECB_1328.ECB_01124,iECD_1391.ECD_01124,iECO111_1330.ECO111_1474,iECO26_1355.ECO26_1643,iEcHS_1320.EcHS_A1246,iEcolC_1368.EcolC_2477,iSBO_1134.SBO_1915,iSSON_1240.SSON_1144,iSbBS512_1146.SbBS512_E1304,iUMNK88_1353.UMNK88_1456	ABC_tran,TOBE_2
DOPLEBMP_00156	199310.c1866	1.43e-220	608.0	COG1176@1|root,COG1176@2|Bacteria,1NU6V@1224|Proteobacteria,1RZ7V@1236|Gammaproteobacteria,3XN29@561|Escherichia	1236|Gammaproteobacteria	P	ABC transporter permease	ydcU	GO:0005575,GO:0005623,GO:0005886,GO:0016020,GO:0044464,GO:0071944	-	ko:K02054	ko02024,map02024	M00193	-	-	ko00000,ko00001,ko00002,ko02000	3.A.1.11	-	iEcSMS35_1347.EcSMS35_1732	BPD_transp_1
DOPLEBMP_00157	198214.SF1775	6.84e-183	509.0	COG1177@1|root,COG1177@2|Bacteria,1N3TB@1224|Proteobacteria,1RP67@1236|Gammaproteobacteria	1236|Gammaproteobacteria	P	ABC transporter (permease)	ydcV	GO:0005575,GO:0005623,GO:0005886,GO:0006810,GO:0008150,GO:0009290,GO:0009292,GO:0009294,GO:0009987,GO:0015931,GO:0016020,GO:0044464,GO:0044764,GO:0050657,GO:0051027,GO:0051179,GO:0051234,GO:0051704,GO:0071702,GO:0071705,GO:0071944,GO:0098657	-	ko:K02053	ko02024,map02024	M00193	-	-	ko00000,ko00001,ko00002,ko02000	3.A.1.11	-	iEC55989_1330.EC55989_1575,iECIAI1_1343.ECIAI1_1439,iECO111_1330.ECO111_1832,iECO26_1355.ECO26_2042,iECW_1372.ECW_m1571,iECs_1301.ECs2047,iEKO11_1354.EKO11_2376,iUMNK88_1353.UMNK88_1846,iWFL_1372.ECW_m1571,iZ_1308.Z2276,ic_1306.c1867	BPD_transp_1
DOPLEBMP_00158	199310.c1869	0.0	947.0	COG1012@1|root,COG1012@2|Bacteria,1MU1V@1224|Proteobacteria,1RMBQ@1236|Gammaproteobacteria,3XN8Z@561|Escherichia	1236|Gammaproteobacteria	C	Catalyzes the oxidation of 1-pyrroline, which is spontaneously formed from 4-aminobutanal, leading to 4- aminobutanoate (GABA)	prr	GO:0003674,GO:0003824,GO:0004029,GO:0005488,GO:0005515,GO:0005575,GO:0005622,GO:0005623,GO:0005737,GO:0005829,GO:0006576,GO:0006595,GO:0006598,GO:0006807,GO:0008150,GO:0008152,GO:0009056,GO:0009308,GO:0009310,GO:0009445,GO:0009447,GO:0009987,GO:0016491,GO:0016620,GO:0016903,GO:0019145,GO:0033737,GO:0034641,GO:0042402,GO:0042802,GO:0044106,GO:0044237,GO:0044424,GO:0044444,GO:0044464,GO:0055114,GO:…	1.2.1.19	ko:K00137	ko00330,ko00410,ko01100,map00330,map00410,map01100	-	R02549	RC00080	ko00000,ko00001,ko01000	-	-	iAF1260.b1444,iBWG_1329.BWG_1269,iECDH10B_1368.ECDH10B_1574,iECDH1ME8569_1439.ECDH1ME8569_1387,iEcDH1_1363.EcDH1_2202,iJO1366.b1444,iY75_1357.Y75_RS07595	Aldedh
DOPLEBMP_00159	199310.c1870	3.75e-31	110.0	2E4I9@1|root,32ZDC@2|Bacteria,1N8R7@1224|Proteobacteria,1SCPI@1236|Gammaproteobacteria,3XQ4N@561|Escherichia	1236|Gammaproteobacteria	S	Toxin GhoT_OrtT	ydcX	-	-	-	-	-	-	-	-	-	-	-	Toxin_GhoT_OrtT
DOPLEBMP_00160	155864.EDL933_2203	3.43e-45	146.0	2D0NU@1|root,32T8Y@2|Bacteria,1N4XF@1224|Proteobacteria,1S8R1@1236|Gammaproteobacteria,3XQ20@561|Escherichia	1236|Gammaproteobacteria	S	Protein of unknown function (DUF2526)	ydcY	GO:0005575,GO:0005622,GO:0005623,GO:0005737,GO:0005829,GO:0044424,GO:0044444,GO:0044464	-	-	-	-	-	-	-	-	-	-	DUF2526
DOPLEBMP_00161	199310.c1872	8.8e-93	272.0	COG3238@1|root,COG3238@2|Bacteria,1RACX@1224|Proteobacteria,1S218@1236|Gammaproteobacteria,3XPJM@561|Escherichia	1236|Gammaproteobacteria	S	Putative inner membrane exporter, YdcZ	ydcZ	GO:0005575,GO:0005623,GO:0005886,GO:0016020,GO:0044464,GO:0071944	-	ko:K09936	ko02024,map02024	-	-	-	ko00000,ko00001,ko02000	2.A.7.21	-	-	DMT_YdcZ
DOPLEBMP_00162	155864.EDL933_2201	4.2e-125	356.0	COG1247@1|root,COG1247@2|Bacteria,1RDNE@1224|Proteobacteria,1RR6A@1236|Gammaproteobacteria,3XNM3@561|Escherichia	1236|Gammaproteobacteria	M	Acyltransferase that appears to be required for E.coli optimal growth rate and yield via the formation of N-acetylated amino acids. Catalyzes the acylation of L-methionine using acetyl- CoA or propanoyl-CoA as acyl donors, and the acetylation of L- phenylglycine. Is also able to N-acylate other free L-amino acids and their derivatives using a CoA thioester as cosubstrate. Using acetyl-CoA as an a…	yncA	GO:0003674,GO:0003824,GO:0005575,GO:0005622,GO:0005623,GO:0005737,GO:0005829,GO:0006464,GO:0006473,GO:0006807,GO:0008150,GO:0008152,GO:0009987,GO:0016740,GO:0016746,GO:0016747,GO:0019538,GO:0036211,GO:0043170,GO:0043412,GO:0043543,GO:0044237,GO:0044238,GO:0044260,GO:0044267,GO:0044424,GO:0044444,GO:0044464,GO:0071704,GO:1901564	2.3.1.183	ko:K03823	ko00440,ko01130,map00440,map01130	-	R08871,R08938	RC00004,RC00064	ko00000,ko00001,ko01000	-	-	-	Acetyltransf_1,Acetyltransf_4
DOPLEBMP_00163	199310.c1874	7.43e-45	145.0	COG1802@1|root,COG1802@2|Bacteria	2|Bacteria	K	Transcriptional regulator	mcbR	GO:0003674,GO:0003700,GO:0006355,GO:0008150,GO:0009889,GO:0009890,GO:0009892,GO:0010468,GO:0010556,GO:0010558,GO:0010605,GO:0010629,GO:0019219,GO:0019222,GO:0031323,GO:0031324,GO:0031326,GO:0031327,GO:0045892,GO:0045934,GO:0048519,GO:0048523,GO:0050789,GO:0050794,GO:0051171,GO:0051172,GO:0051252,GO:0051253,GO:0060255,GO:0065007,GO:0080090,GO:0140110,GO:1902679,GO:1903506,GO:1903507,GO:2000112,GO:…	-	ko:K13654	-	-	-	-	ko00000,ko03000	-	-	-	FCD,GntR
DOPLEBMP_00164	362663.ECP_1452	0.0	1404.0	COG4772@1|root,COG4772@2|Bacteria,1MUIH@1224|Proteobacteria,1RQYX@1236|Gammaproteobacteria,3XP4X@561|Escherichia	1236|Gammaproteobacteria	P	siderophore transport	yncD	-	-	ko:K02014	-	-	-	-	ko00000,ko02000	1.B.14	-	-	Plug,TonB_dep_Rec
DOPLEBMP_00165	362663.ECP_1453	2.63e-243	669.0	COG3391@1|root,COG3391@2|Bacteria,1PDS2@1224|Proteobacteria,1RPZQ@1236|Gammaproteobacteria,3XMIW@561|Escherichia	1236|Gammaproteobacteria	S	DNA binding	yncE	GO:0003674,GO:0003676,GO:0003677,GO:0005488,GO:0005575,GO:0005623,GO:0030288,GO:0030313,GO:0031975,GO:0042597,GO:0044464,GO:0097159,GO:1901363	-	-	-	-	-	-	-	-	-	-	PQQ_2
DOPLEBMP_00166	155864.EDL933_2195	0.0	963.0	COG1113@1|root,COG1113@2|Bacteria,1MUPS@1224|Proteobacteria,1RPHF@1236|Gammaproteobacteria,3XP2B@561|Escherichia	1236|Gammaproteobacteria	E	amino acid transport	ansP	GO:0005575,GO:0005623,GO:0005886,GO:0016020,GO:0044464,GO:0071944	-	ko:K11738	-	-	-	-	ko00000,ko02000	2.A.3.1.8	-	iAF1260.b1453,iBWG_1329.BWG_1279,iEC55989_1330.EC55989_1586,iECDH10B_1368.ECDH10B_1583,iECDH1ME8569_1439.ECDH1ME8569_1396,iECH74115_1262.ECH74115_2059,iECSP_1301.ECSP_1934,iEcDH1_1363.EcDH1_2193,iEcHS_1320.EcHS_A1540,iJO1366.b1453,iSbBS512_1146.SbBS512_E1725,iY75_1357.Y75_RS07645,iYL1228.KPN_01906	AA_permease
DOPLEBMP_00167	481805.EcolC_2203	5.89e-280	764.0	COG5433@1|root,COG5433@2|Bacteria,1MXB5@1224|Proteobacteria,1RSAV@1236|Gammaproteobacteria,3XQUD@561|Escherichia	1236|Gammaproteobacteria	L	transposase	yhhI	-	-	-	-	-	-	-	-	-	-	-	DDE_Tnp_1,DDE_Tnp_1_assoc
DOPLEBMP_00168	199310.c1894	1.09e-135	384.0	COG1853@1|root,COG1853@2|Bacteria,1NB1B@1224|Proteobacteria,1RQU5@1236|Gammaproteobacteria,3XNUH@561|Escherichia	1236|Gammaproteobacteria	S	FMN binding	yddH	-	-	-	-	-	-	-	-	-	-	-	Flavin_Reduct
DOPLEBMP_00169	199310.c1895	3.49e-214	590.0	COG2162@1|root,COG2162@2|Bacteria,1RDF3@1224|Proteobacteria,1RQTF@1236|Gammaproteobacteria,3XMHM@561|Escherichia	1236|Gammaproteobacteria	Q	Catalyzes the acetyl-CoA-dependent N-acetylation of aromatic amines, and, probably, the O-acetylation of N- hydroxyarylamines. In vitro, catalyzes the N-acetylation of various arylamines such as aminobenzoic acid, aminophenol, aminotoluene, phenetidine, anisidine, aniline, isoniazid and 2- amino-fluorene. N-hydroxyarylamine O-acetyltransferase activity has not been assayed directly, however, NhoA…	nhoA	GO:0003674,GO:0003824,GO:0004060,GO:0008080,GO:0008374,GO:0016407,GO:0016410,GO:0016413,GO:0016740,GO:0016746,GO:0016747,GO:0046990	2.3.1.118	ko:K00675	-	-	-	-	ko00000,ko01000	-	-	iECs_1301.ECs2066,iEcHS_1320.EcHS_A1547,iEcSMS35_1347.EcSMS35_1711,iZ_1308.Z2250	Acetyltransf_2
DOPLEBMP_00171	362663.ECP_1466	6.53e-218	600.0	COG0384@1|root,COG0384@2|Bacteria,1MUAS@1224|Proteobacteria,1S0T9@1236|Gammaproteobacteria,3XQ51@561|Escherichia	1236|Gammaproteobacteria	S	isomerase activity	yddE	-	-	-	-	-	-	-	-	-	-	-	PhzC-PhzF
DOPLEBMP_00172	199310.c1897	4.48e-160	448.0	COG2181@1|root,COG2181@2|Bacteria,1MXGZ@1224|Proteobacteria,1RPTD@1236|Gammaproteobacteria,3XPBJ@561|Escherichia	1236|Gammaproteobacteria	C	This is a second nitrate reductase enzyme which can substitute for the NRA enzyme and allows E.coli to use nitrate as an electron acceptor during anaerobic growth. The gamma chain is a membrane-embedded heme-iron unit resembling cytochrome b, which transfers electrons from quinones to the beta subunit	narI	GO:0003674,GO:0003824,GO:0005488,GO:0005575,GO:0005623,GO:0005886,GO:0006091,GO:0008150,GO:0008152,GO:0008940,GO:0009055,GO:0009061,GO:0009987,GO:0015980,GO:0016020,GO:0016491,GO:0016661,GO:0019645,GO:0020037,GO:0022900,GO:0022904,GO:0044237,GO:0044464,GO:0045333,GO:0046906,GO:0048037,GO:0055114,GO:0071944,GO:0097159,GO:1901363	1.7.5.1	ko:K00374	ko00910,ko01120,ko02020,map00910,map01120,map02020	M00529,M00530	R00798,R01106,R09497	RC02812	ko00000,ko00001,ko00002,ko01000	5.A.3.1	-	iEC042_1314.EC042_1594,iECABU_c1320.ECABU_c17020,iECUMN_1333.ECUMN_1718,iSF_1195.SF1230,ic_1306.c1897	Nitrate_red_gam
DOPLEBMP_00173	362663.ECP_1468	5.41e-159	446.0	COG2180@1|root,COG2180@2|Bacteria,1MY4E@1224|Proteobacteria,1RZMN@1236|Gammaproteobacteria,3XNWD@561|Escherichia	1236|Gammaproteobacteria	C	nitrate reductase 2	narW	-	-	ko:K00373	ko02020,map02020	-	-	-	ko00000,ko00001	-	-	iECIAI1_1343.ECIAI1_1469,iECW_1372.ECW_m1594,iEKO11_1354.EKO11_2354,iSSON_1240.SSON_1659,iWFL_1372.ECW_m1594	Nitrate_red_del
DOPLEBMP_00174	199310.c1899	0.0	1082.0	COG1140@1|root,COG1140@2|Bacteria,1MW9Q@1224|Proteobacteria,1RNMJ@1236|Gammaproteobacteria,3XP9D@561|Escherichia	1236|Gammaproteobacteria	C	This is a second nitrate reductase enzyme which can substitute for the NRA enzyme and allows E.coli to use nitrate as an electron acceptor during anaerobic growth. The beta chain is an electron transfer unit containing four cysteine clusters involved in the formation of iron-sulfur centers. Electrons are transferred from the gamma chain to the molybdenum cofactor of the alpha subunit	narH	GO:0003674,GO:0003824,GO:0005488,GO:0005575,GO:0005623,GO:0005886,GO:0006091,GO:0006950,GO:0006974,GO:0008150,GO:0008152,GO:0008940,GO:0009055,GO:0009061,GO:0009325,GO:0009987,GO:0015980,GO:0016020,GO:0016491,GO:0016661,GO:0019645,GO:0022900,GO:0022904,GO:0032991,GO:0033554,GO:0044237,GO:0044464,GO:0045333,GO:0048037,GO:0050896,GO:0051536,GO:0051540,GO:0051716,GO:0055114,GO:0071944,GO:1902494	1.7.5.1	ko:K00371	ko00910,ko01120,ko02020,map00910,map01120,map02020	M00529,M00530,M00804	R00798,R01106,R09497	RC02812	ko00000,ko00001,ko00002,ko01000	5.A.3.1	-	iEcE24377_1341.EcE24377A_1376,iEcolC_1368.EcolC_2189	Fer4_11,Nitr_red_bet_C
DOPLEBMP_00175	362663.ECP_1470	0.0	2603.0	COG5013@1|root,COG5013@2|Bacteria,1MW9S@1224|Proteobacteria,1RQ27@1236|Gammaproteobacteria,3XNWC@561|Escherichia	1236|Gammaproteobacteria	C	Belongs to the prokaryotic molybdopterin-containing oxidoreductase family	narZ	GO:0003674,GO:0003824,GO:0005488,GO:0005575,GO:0005623,GO:0005886,GO:0006091,GO:0008150,GO:0008152,GO:0008940,GO:0009061,GO:0009325,GO:0009987,GO:0015980,GO:0016020,GO:0016491,GO:0016661,GO:0019645,GO:0022900,GO:0022904,GO:0032991,GO:0043546,GO:0044237,GO:0044464,GO:0045333,GO:0048037,GO:0050662,GO:0055114,GO:0071944,GO:0097159,GO:1901363,GO:1902494	1.7.5.1	ko:K00370	ko00910,ko01120,ko02020,map00910,map01120,map02020	M00529,M00530,M00804	R00798,R01106,R09497	RC02812	ko00000,ko00001,ko00002,ko01000	5.A.3.1	-	iSBO_1134.SBO_1842,iUMN146_1321.UM146_09685	Molybdopterin,Molydop_binding,Nitr_red_alph_N
DOPLEBMP_00176	362663.ECP_1471	0.0	893.0	COG2223@1|root,COG2223@2|Bacteria,1MU27@1224|Proteobacteria,1RMUK@1236|Gammaproteobacteria,3XNUK@561|Escherichia	1236|Gammaproteobacteria	P	Catalyzes nitrate uptake, nitrite uptake and nitrite export across the cytoplasmic membrane. May function as a nitrate H( ) and nitrite H( ) channel. Could confer a selective advantage during severe nutrient starvation or slow growth	narU	GO:0005575,GO:0005623,GO:0005886,GO:0005887,GO:0016020,GO:0016021,GO:0031224,GO:0031226,GO:0044425,GO:0044459,GO:0044464,GO:0071944	-	ko:K02575	ko00910,map00910	M00615	-	-	ko00000,ko00001,ko00002,ko02000	2.A.1.8	-	iEcolC_1368.EcolC_2187,iUTI89_1310.UTI89_C1420	MFS_1
DOPLEBMP_00177	155864.EDL933_2168	1.34e-194	540.0	COG0697@1|root,COG0697@2|Bacteria,1MVGC@1224|Proteobacteria,1RMXB@1236|Gammaproteobacteria,3XPG3@561|Escherichia	1236|Gammaproteobacteria	EG	L-tyrosine transmembrane transporter activity	yddG	GO:0003333,GO:0003674,GO:0005215,GO:0005302,GO:0005342,GO:0005575,GO:0005623,GO:0005886,GO:0006810,GO:0006811,GO:0006812,GO:0006820,GO:0006855,GO:0006865,GO:0008150,GO:0008324,GO:0008509,GO:0008514,GO:0015075,GO:0015171,GO:0015173,GO:0015179,GO:0015192,GO:0015196,GO:0015238,GO:0015318,GO:0015711,GO:0015801,GO:0015807,GO:0015823,GO:0015827,GO:0015828,GO:0015849,GO:0015893,GO:0016020,GO:0022857,GO:…	-	-	-	-	-	-	-	-	-	iBWG_1329.BWG_1294,iE2348C_1286.E2348C_1607,iECDH10B_1368.ECDH10B_1604,iECDH1ME8569_1439.ECDH1ME8569_1416,iECS88_1305.ECS88_1565,iEcDH1_1363.EcDH1_2175,iJO1366.b1473,iNRG857_1313.NRG857_07295,iSSON_1240.SSON_1651,iUMN146_1321.UM146_09675	EamA
DOPLEBMP_00178	362663.ECP_1474	1.66e-142	401.0	COG0243@1|root,COG0243@2|Bacteria	2|Bacteria	C	molybdopterin cofactor binding	fdnG	-	1.17.1.9,1.17.5.3	ko:K00123,ko:K08348	ko00630,ko00680,ko01100,ko01120,ko01200,ko02020,map00630,map00680,map01100,map01120,map01200,map02020	-	R00519	RC02796	ko00000,ko00001,ko01000	5.A.3.2	-	-	Molybdop_Fe4S4,Molybdopterin,TAT_signal
DOPLEBMP_00179	362663.ECP_1475	0.0	1669.0	COG0243@1|root,COG3383@1|root,COG0243@2|Bacteria,COG3383@2|Bacteria,1MW3N@1224|Proteobacteria,1RN6N@1236|Gammaproteobacteria,3XM6Z@561|Escherichia	1236|Gammaproteobacteria	C	Formate dehydrogenase allows E.coli to use formate as major electron donor during anaerobic respiration, when nitrate is used as electron acceptor. The alpha subunit FdnG contains the formate oxidation site. Electrons are transferred from formate to menaquinone in the gamma subunit (FdnI), through the 4Fe-4S clusters in the beta subunit (FdnH). Formate dehydrogenase-N is part of a system that gen…	fdnG	GO:0003674,GO:0003824,GO:0005488,GO:0005575,GO:0005623,GO:0006082,GO:0006091,GO:0008150,GO:0008152,GO:0008430,GO:0009055,GO:0009061,GO:0009326,GO:0009987,GO:0015942,GO:0015944,GO:0015980,GO:0016491,GO:0016903,GO:0016999,GO:0017144,GO:0019752,GO:0022900,GO:0030151,GO:0030288,GO:0030313,GO:0031975,GO:0032787,GO:0032991,GO:0036397,GO:0042597,GO:0043167,GO:0043169,GO:0043436,GO:0044237,GO:0044281,GO:…	1.17.1.9,1.17.5.3	ko:K00123,ko:K08348	ko00630,ko00680,ko01100,ko01120,ko01200,ko02020,map00630,map00680,map01100,map01120,map01200,map02020	-	R00519	RC02796	ko00000,ko00001,ko01000	5.A.3.2	-	iECs_1301.ECs2078,iUMNK88_1353.UMNK88_1879,iZ_1308.Z2236	Molybdop_Fe4S4,Molybdopterin,Molydop_binding
DOPLEBMP_00180	199310.c1906	1.49e-226	622.0	COG0437@1|root,COG0437@2|Bacteria,1MU1B@1224|Proteobacteria,1RNFG@1236|Gammaproteobacteria,3XP1N@561|Escherichia	1236|Gammaproteobacteria	C	it serves as a conduit for electrons that are transferred from the formate oxidation site in the alpha subunit (FdnG) to the menaquinone associated with the gamma subunit (FdnI) of formate dehydrogenase- N. Formate dehydrogenase-N is part of a system that generates proton motive force, together with the dissimilatory nitrate reductase (Nar)	fdnH	GO:0003674,GO:0003824,GO:0005488,GO:0005575,GO:0005623,GO:0005886,GO:0005887,GO:0006082,GO:0006091,GO:0008150,GO:0008152,GO:0009055,GO:0009061,GO:0009326,GO:0009897,GO:0009986,GO:0009987,GO:0015942,GO:0015944,GO:0015980,GO:0016020,GO:0016021,GO:0016491,GO:0016903,GO:0016999,GO:0017144,GO:0019752,GO:0022900,GO:0031224,GO:0031226,GO:0031233,GO:0032787,GO:0032991,GO:0036397,GO:0043436,GO:0044237,GO:…	-	ko:K00124,ko:K08349	ko00630,ko00680,ko01100,ko01120,ko01200,ko02020,map00630,map00680,map01100,map01120,map01200,map02020	-	R00519	RC02796	ko00000,ko00001	5.A.3.2	-	iAF1260.b3893,iAPECO1_1312.APECO1_2572,iB21_1397.B21_03727,iBWG_1329.BWG_3563,iEC042_1314.EC042_4267,iEC55989_1330.EC55989_4370,iECABU_c1320.ECABU_c43980,iECBD_1354.ECBD_4132,iECB_1328.ECB_03778,iECDH10B_1368.ECDH10B_4083,iECDH1ME8569_1439.ECDH1ME8569_3764,iECD_1391.ECD_03778,iECED1_1282.ECED1_4596,iECIAI1_1343.ECIAI1_4097,iECIAI39_1322.ECIAI39_3106,iECO103_1326.ECO103_4634,iECO26_1355.ECO26_4693…	Fer4_11,Fer4_4,Form-deh_trans
DOPLEBMP_00181	199310.c1907	1.15e-153	431.0	COG2864@1|root,COG2864@2|Bacteria,1MXFQ@1224|Proteobacteria,1RRKV@1236|Gammaproteobacteria,3XN1G@561|Escherichia	1236|Gammaproteobacteria	C	to use formate as major electron donor during anaerobic respiration, when nitrate is used as electron acceptor. Subunit gamma is the cytochrome b556 component of the formate dehydrogenase-N, and also contains a menaquinone reduction site that receives electrons from the beta subunit (FdnH), through its hemes. Formate	fdnI	GO:0003674,GO:0003824,GO:0005488,GO:0005575,GO:0005623,GO:0005886,GO:0005887,GO:0006082,GO:0006091,GO:0008150,GO:0008152,GO:0009055,GO:0009061,GO:0009326,GO:0009987,GO:0015942,GO:0015944,GO:0015980,GO:0016020,GO:0016021,GO:0016491,GO:0016903,GO:0016999,GO:0017144,GO:0019752,GO:0020037,GO:0022900,GO:0031224,GO:0031226,GO:0032787,GO:0032991,GO:0036397,GO:0043436,GO:0044237,GO:0044281,GO:0044425,GO:…	-	ko:K00127,ko:K08350	ko00630,ko00680,ko01100,ko01120,ko01200,ko02020,map00630,map00680,map01100,map01120,map01200,map02020	-	R00519	RC02796	ko00000,ko00001	5.A.3.2	-	iEC042_1314.EC042_1608,iECED1_1282.ECED1_1627,iECNA114_1301.ECNA114_3649,iECSF_1327.ECSF_1390,iECUMN_1333.ECUMN_1730,ic_1306.c1907	Ni_hydr_CYTB
DOPLEBMP_00182	1440052.EAKF1_ch0024	3.69e-59	182.0	COG3093@1|root,COG3093@2|Bacteria,1N2BD@1224|Proteobacteria,1SDXN@1236|Gammaproteobacteria,3XPWQ@561|Escherichia	1236|Gammaproteobacteria	K	sequence-specific DNA binding	yddM	-	-	ko:K21498	-	-	-	-	ko00000,ko02048	-	-	-	HTH_3
DOPLEBMP_00184	199310.c1911	1.55e-238	656.0	COG1064@1|root,COG1064@2|Bacteria,1MUTT@1224|Proteobacteria,1RPQC@1236|Gammaproteobacteria,3XMXX@561|Escherichia	1236|Gammaproteobacteria	C	acetaldehyde catabolic process	adhP	GO:0003674,GO:0003824,GO:0004022,GO:0005488,GO:0006081,GO:0006117,GO:0006950,GO:0006974,GO:0008150,GO:0008152,GO:0008270,GO:0009056,GO:0009636,GO:0009987,GO:0010033,GO:0016491,GO:0016614,GO:0016616,GO:0033554,GO:0042221,GO:0042493,GO:0043167,GO:0043169,GO:0044237,GO:0044248,GO:0045471,GO:0046185,GO:0046187,GO:0046677,GO:0046872,GO:0046914,GO:0050896,GO:0051716,GO:0055114,GO:0071704,GO:0097305,GO:…	1.1.1.1	ko:K00001,ko:K13953	ko00010,ko00071,ko00350,ko00625,ko00626,ko00830,ko00980,ko00982,ko01100,ko01110,ko01120,ko01130,ko01220,map00010,map00071,map00350,map00625,map00626,map00830,map00980,map00982,map01100,map01110,map01120,map01130,map01220	-	R00623,R00754,R02124,R04805,R04880,R05233,R05234,R06917,R06927,R07105,R08281,R08306,R08310	RC00050,RC00087,RC00088,RC00099,RC00116,RC00649,RC01734,RC02273	ko00000,ko00001,ko01000	-	-	iECP_1309.ECP_1480	ADH_N,ADH_zinc_N
DOPLEBMP_00185	362663.ECP_1481	0.0	1134.0	COG0281@1|root,COG0281@2|Bacteria,1MU0A@1224|Proteobacteria,1RQ11@1236|Gammaproteobacteria,3XNQS@561|Escherichia	1236|Gammaproteobacteria	C	malate dehydrogenase (decarboxylating) (NAD+) activity	maeA	GO:0003674,GO:0003824,GO:0004470,GO:0004471,GO:0004473,GO:0005575,GO:0005622,GO:0005623,GO:0005737,GO:0005829,GO:0005975,GO:0005996,GO:0006006,GO:0006082,GO:0006090,GO:0006094,GO:0006108,GO:0008150,GO:0008152,GO:0009058,GO:0009987,GO:0016051,GO:0016491,GO:0016614,GO:0016615,GO:0016616,GO:0019318,GO:0019319,GO:0019752,GO:0032787,GO:0043436,GO:0043648,GO:0044237,GO:0044238,GO:0044281,GO:0044283,GO:…	1.1.1.38,1.1.1.40	ko:K00027,ko:K00029	ko00620,ko00710,ko01100,ko01120,ko01200,ko02020,map00620,map00710,map01100,map01120,map01200,map02020	M00169,M00172	R00214,R00216	RC00105	ko00000,ko00001,ko00002,ko01000	-	-	iSbBS512_1146.SbBS512_E1742	Malic_M,malic
DOPLEBMP_00186	155864.EDL933_2161	2.15e-23	89.0	2EN1Q@1|root,33FPW@2|Bacteria,1NIKN@1224|Proteobacteria,1SHIP@1236|Gammaproteobacteria	1236|Gammaproteobacteria	J	Although this protein associates with the 30S subunit of the ribosome it is not considered to be a bona fide ribosomal protein	sra	GO:0005575,GO:0005622,GO:0005623,GO:0005737,GO:0005829,GO:0005840,GO:0015935,GO:0022626,GO:0022627,GO:0032991,GO:0043226,GO:0043228,GO:0043229,GO:0043232,GO:0044391,GO:0044422,GO:0044424,GO:0044444,GO:0044445,GO:0044446,GO:0044464,GO:1990904	-	ko:K02972	-	-	-	-	ko00000,ko03009	-	-	-	Ribosomal_S22
DOPLEBMP_00187	155864.EDL933_2160	6.44e-45	145.0	2CPZC@1|root,32SK6@2|Bacteria,1N3CC@1224|Proteobacteria,1SBZ1@1236|Gammaproteobacteria,3XR4N@561|Escherichia	1236|Gammaproteobacteria	S	positive regulation of bacterial-type flagellum assembly	bdm	GO:0008150,GO:0010638,GO:0031344,GO:0031346,GO:0033043,GO:0044087,GO:0044089,GO:0048518,GO:0048522,GO:0050789,GO:0050794,GO:0051128,GO:0051130,GO:0060491,GO:0065007,GO:1902115,GO:1902117,GO:1902208,GO:1902210	-	-	-	-	-	-	-	-	-	-	BDM
DOPLEBMP_00188	198214.SF1743	2.58e-98	285.0	COG1764@1|root,COG1764@2|Bacteria,1RH9U@1224|Proteobacteria,1S205@1236|Gammaproteobacteria	1236|Gammaproteobacteria	O	redox protein regulator of disulfide bond formation	osmC	GO:0003674,GO:0003824,GO:0004601,GO:0005575,GO:0005622,GO:0005623,GO:0005737,GO:0005829,GO:0006950,GO:0006970,GO:0006972,GO:0006979,GO:0008150,GO:0008152,GO:0009628,GO:0009636,GO:0009987,GO:0016209,GO:0016491,GO:0016684,GO:0033194,GO:0042221,GO:0044424,GO:0044444,GO:0044464,GO:0050896,GO:0051716,GO:0051920,GO:0055114,GO:0070887,GO:0097237,GO:0098754,GO:0098869,GO:1901700,GO:1990748	-	ko:K04063	-	-	-	-	ko00000	-	-	-	OsmC
DOPLEBMP_00189	362663.ECP_1485	0.0	1592.0	COG2199@1|root,COG2200@1|root,COG2202@1|root,COG2199@2|Bacteria,COG2200@2|Bacteria,COG2202@2|Bacteria,1NWNJ@1224|Proteobacteria,1T2J6@1236|Gammaproteobacteria,3XN8P@561|Escherichia	1236|Gammaproteobacteria	T	Heme-based oxygen sensor protein displaying phosphodiesterase (PDE) activity toward c-di-GMP in response to oxygen availability. Involved in the modulation of intracellular c-di-GMP levels, in association with DosC which catalyzes the biosynthesis of c-di-GMP (diguanylate cyclase activity). Cyclic- di-GMP is a second messenger which controls cell surface- associated traits in bacteria. Has very p…	dosP	GO:0000287,GO:0003674,GO:0003824,GO:0005488,GO:0008081,GO:0008144,GO:0008150,GO:0009628,GO:0016787,GO:0016788,GO:0019825,GO:0019826,GO:0020037,GO:0036094,GO:0042578,GO:0043167,GO:0043169,GO:0046872,GO:0046906,GO:0048037,GO:0050896,GO:0070482,GO:0071111,GO:0097159,GO:1901363	3.1.4.52	ko:K13243	-	-	R08991	RC00296	ko00000,ko01000	-	-	iG2583_1286.G2583_1852	CheB_methylest,CheR,CheR_N,EAL,GGDEF,HATPase_c,HisKA,MHYT,PAS,PAS_10,PAS_3,PAS_4,PAS_8,PAS_9,Response_reg
DOPLEBMP_00190	199310.c1920	0.0	905.0	COG1649@1|root,COG1649@2|Bacteria,1N99Y@1224|Proteobacteria,1RSIV@1236|Gammaproteobacteria,3XM34@561|Escherichia	1236|Gammaproteobacteria	S	catalytic activity	yddW	-	-	-	-	-	-	-	-	-	-	-	GHL10
DOPLEBMP_00191	199310.c1921	0.0	968.0	COG0531@1|root,COG0531@2|Bacteria,1MUP1@1224|Proteobacteria,1RR0V@1236|Gammaproteobacteria,3XMIU@561|Escherichia	1236|Gammaproteobacteria	E	Involved in glutamate-dependent acid resistance. Imports glutamate inside the cell while simultaneously exporting to the periplasm the GABA produced by GadA and GadB. The gad system helps to maintain a near-neutral intracellular pH when cells are exposed to extremely acidic conditions. The ability to survive transit through the acidic conditions of the stomach is essential for successful coloniza…	gadC	GO:0003333,GO:0003674,GO:0005215,GO:0005342,GO:0005575,GO:0005623,GO:0005886,GO:0005887,GO:0006810,GO:0006811,GO:0006820,GO:0006865,GO:0006873,GO:0006885,GO:0008150,GO:0008509,GO:0008514,GO:0009987,GO:0015075,GO:0015171,GO:0015179,GO:0015291,GO:0015297,GO:0015318,GO:0015711,GO:0015807,GO:0015849,GO:0016020,GO:0016021,GO:0019725,GO:0022804,GO:0022857,GO:0030003,GO:0030004,GO:0030641,GO:0031224,GO:…	-	ko:K20265	ko02024,map02024	-	-	-	ko00000,ko00001,ko02000	2.A.3.7.1,2.A.3.7.3	-	iEC042_1314.EC042_1624	AA_permease_2
DOPLEBMP_00192	155864.EDL933_2147	0.0	980.0	COG0076@1|root,COG0076@2|Bacteria,1MX25@1224|Proteobacteria,1RNSQ@1236|Gammaproteobacteria,3XMMA@561|Escherichia	1236|Gammaproteobacteria	E	Converts glutamate to gamma-aminobutyrate (GABA), consuming one intracellular proton in the reaction. The gad system helps to maintain a near-neutral intracellular pH when cells are exposed to extremely acidic conditions. The ability to survive transit through the acidic conditions of the stomach is essential for successful colonization of the mammalian host by commensal and pathogenic bacteria	gadB	GO:0003674,GO:0003824,GO:0004351,GO:0006873,GO:0006885,GO:0008150,GO:0009987,GO:0016829,GO:0016830,GO:0016831,GO:0019725,GO:0030003,GO:0030004,GO:0030641,GO:0042592,GO:0045852,GO:0048878,GO:0050801,GO:0051453,GO:0051454,GO:0055067,GO:0055080,GO:0055082,GO:0065007,GO:0065008,GO:0098771	4.1.1.15	ko:K01580	ko00250,ko00410,ko00430,ko00650,ko01100,ko01110,ko01120,ko02024,ko04727,ko04940,map00250,map00410,map00430,map00650,map01100,map01110,map01120,map02024,map04727,map04940	M00027	R00261,R00489,R01682,R02466	RC00299	ko00000,ko00001,ko00002,ko01000	-	-	iECUMN_1333.ECUMN_1747,iUTI89_1310.UTI89_C1707,ic_1306.c1922	Pyridoxal_deC
DOPLEBMP_00193	362663.ECP_1490	1.49e-173	509.0	COG0612@1|root,COG0612@2|Bacteria,1NAH6@1224|Proteobacteria,1RNKC@1236|Gammaproteobacteria,3XQWU@561|Escherichia	1236|Gammaproteobacteria	S	Belongs to the peptidase M16 family	pqqL	GO:0005575,GO:0005622,GO:0005623,GO:0005737,GO:0005829,GO:0044424,GO:0044444,GO:0044464	-	ko:K07263	-	-	-	-	ko00000,ko01000,ko01002	-	-	-	Peptidase_M16,Peptidase_M16_C
DOPLEBMP_00194	362663.ECP_1493	5.8e-295	803.0	COG0641@1|root,COG0641@2|Bacteria,1MX3M@1224|Proteobacteria,1RN4R@1236|Gammaproteobacteria,3XP4I@561|Escherichia	1236|Gammaproteobacteria	C	protein maturation	ydeM	GO:0006807,GO:0006950,GO:0006974,GO:0008150,GO:0008152,GO:0009987,GO:0010467,GO:0019538,GO:0033554,GO:0043170,GO:0044238,GO:0050896,GO:0051604,GO:0051716,GO:0071704,GO:1901564	-	ko:K06871	-	-	-	-	ko00000	-	-	-	Fer4_12,Radical_SAM,SPASM
DOPLEBMP_00195	199310.c1927	0.0	1135.0	COG3119@1|root,COG3119@2|Bacteria,1MV92@1224|Proteobacteria,1RPM3@1236|Gammaproteobacteria,3XNAG@561|Escherichia	1236|Gammaproteobacteria	P	sulfuric ester hydrolase activity	ydeN	GO:0005575,GO:0005623,GO:0030288,GO:0030313,GO:0031975,GO:0042597,GO:0044464	-	ko:K01138	-	-	-	-	ko00000,ko01000	-	-	-	Sulfatase
DOPLEBMP_00196	362663.ECP_1495	4.85e-182	506.0	COG2207@1|root,COG2207@2|Bacteria,1NNF1@1224|Proteobacteria,1SI85@1236|Gammaproteobacteria,3XR55@561|Escherichia	1236|Gammaproteobacteria	K	Induces the expression of gadE and mdtEF. Could also regulate the expression of other genes involved in acid resistance	ydeO	GO:0003674,GO:0003700,GO:0006139,GO:0006351,GO:0006355,GO:0006725,GO:0006807,GO:0008150,GO:0008152,GO:0009058,GO:0009059,GO:0009889,GO:0009891,GO:0009893,GO:0009987,GO:0010467,GO:0010468,GO:0010556,GO:0010557,GO:0010604,GO:0010628,GO:0016070,GO:0018130,GO:0019219,GO:0019222,GO:0019438,GO:0031323,GO:0031325,GO:0031326,GO:0031328,GO:0032774,GO:0034641,GO:0034645,GO:0034654,GO:0043170,GO:0044237,GO:…	-	-	-	-	-	-	-	-	-	-	Arabinose_bd,HTH_18,HTH_AraC
DOPLEBMP_00198	316407.1742462	0.0	1521.0	COG0243@1|root,COG0243@2|Bacteria,1MU6B@1224|Proteobacteria,1RNXW@1236|Gammaproteobacteria,3XNYR@561|Escherichia	1236|Gammaproteobacteria	C	Belongs to the prokaryotic molybdopterin-containing oxidoreductase family	ydeP	GO:0008150,GO:0009268,GO:0009628,GO:0010447,GO:0050896	-	-	-	-	-	-	-	-	-	-	Molybdopterin,Molydop_binding
DOPLEBMP_00199	199310.c1931	3.36e-219	604.0	COG3539@1|root,COG3539@2|Bacteria,1RCUS@1224|Proteobacteria,1S3EA@1236|Gammaproteobacteria,3XRHN@561|Escherichia	1236|Gammaproteobacteria	NU	FimH, mannose binding	ydeQ	-	-	-	-	-	-	-	-	-	-	-	FimH_man-bind,Fimbrial
DOPLEBMP_00200	199310.c1932	5.12e-112	322.0	COG3539@1|root,COG3539@2|Bacteria,1RC12@1224|Proteobacteria,1S36F@1236|Gammaproteobacteria,3XRCJ@561|Escherichia	1236|Gammaproteobacteria	NU	cell adhesion	fimG	-	-	ko:K07349	-	-	-	-	ko00000,ko02035,ko02044	-	-	-	Fimbrial
DOPLEBMP_00201	199310.c1933	8.38e-120	342.0	COG3539@1|root,COG3539@2|Bacteria,1RCID@1224|Proteobacteria,1S38E@1236|Gammaproteobacteria,3XRMN@561|Escherichia	1236|Gammaproteobacteria	NU	Fimbrial protein	ydeS	-	-	ko:K07345	ko05133,map05133	-	-	-	ko00000,ko00001,ko02035,ko02044	-	-	-	Fimbrial
DOPLEBMP_00202	199310.c1934	0.0	1702.0	COG3188@1|root,COG3188@2|Bacteria,1MUHE@1224|Proteobacteria,1RMPU@1236|Gammaproteobacteria,3XMHU@561|Escherichia	1236|Gammaproteobacteria	NU	Outer membrane usher protein fimD	fimD	GO:0003674,GO:0005215,GO:0005575,GO:0005623,GO:0006810,GO:0008150,GO:0009279,GO:0009297,GO:0009987,GO:0015267,GO:0015288,GO:0015473,GO:0016020,GO:0016043,GO:0019867,GO:0022607,GO:0022803,GO:0022829,GO:0022857,GO:0030030,GO:0030031,GO:0030312,GO:0030313,GO:0031975,GO:0043711,GO:0044085,GO:0044462,GO:0044464,GO:0051179,GO:0051234,GO:0055085,GO:0071840,GO:0071944	-	ko:K07347	ko05133,map05133	-	-	-	ko00000,ko00001,ko02000,ko02035,ko02044	1.B.11.3	-	-	PapC_C,PapC_N,Usher
DOPLEBMP_00203	199310.c1935	1.82e-164	460.0	COG3121@1|root,COG3121@2|Bacteria,1R3T9@1224|Proteobacteria,1RS56@1236|Gammaproteobacteria,3XNMT@561|Escherichia	1236|Gammaproteobacteria	NU	Required for the biogenesis of type 1 fimbriae. Binds and interact with FimH	fimC	-	-	ko:K07346	-	-	-	-	ko00000,ko02035,ko02044,ko03110	-	-	-	PapD_C,PapD_N
DOPLEBMP_00204	155864.EDL933_2132	1.16e-120	345.0	COG3539@1|root,COG3539@2|Bacteria,1QI7Y@1224|Proteobacteria,1S07V@1236|Gammaproteobacteria	1236|Gammaproteobacteria	NU	Fimbrial protein	-	-	-	ko:K07345	ko05133,map05133	-	-	-	ko00000,ko00001,ko02035,ko02044	-	-	-	Fimbrial
DOPLEBMP_00206	316407.85674997	5.67e-316	860.0	COG3550@1|root,COG3550@2|Bacteria,1MVAB@1224|Proteobacteria,1RR5N@1236|Gammaproteobacteria,3XQT8@561|Escherichia	1236|Gammaproteobacteria	S	Toxic component of a type II toxin-antitoxin (TA) system, first identified by mutations that increase production of persister cells, a fraction of cells that are phenotypic variants not killed by antibiotics, which lead to multidrug tolerance. Persistence may be ultimately due to global remodeling of the persister cell's ribosomes. Phosphorylates Glu-tRNA-ligase (AC P04805, gltX, on 'Ser-239') in…	hipA	GO:0000166,GO:0000287,GO:0000976,GO:0001067,GO:0001130,GO:0001217,GO:0003674,GO:0003676,GO:0003677,GO:0003690,GO:0003700,GO:0003824,GO:0004672,GO:0004674,GO:0005215,GO:0005488,GO:0005524,GO:0005575,GO:0005622,GO:0005623,GO:0005737,GO:0005829,GO:0006355,GO:0006464,GO:0006468,GO:0006793,GO:0006796,GO:0006807,GO:0006810,GO:0008144,GO:0008150,GO:0008152,GO:0009279,GO:0009297,GO:0009889,GO:0009890,GO:…	2.7.11.1	ko:K07154	-	-	-	-	ko00000,ko01000,ko01001,ko02048	-	-	-	Couple_hipA,HipA_C
DOPLEBMP_00207	199310.c1941	1.32e-55	173.0	COG1396@1|root,COG1396@2|Bacteria,1N8RD@1224|Proteobacteria,1SEFV@1236|Gammaproteobacteria,3XR3Z@561|Escherichia	1236|Gammaproteobacteria	K	Antitoxin component of a type II toxin-antitoxin (TA) system. Neutralizes the toxic effect of cognate toxin HipA. Also neutralizes the toxic effect of non- cognate toxin YjjJ. Binds to operator sites with the consensus sequence 5-'TATCCN(8)GGATA-3' to repress the hipBA operon promoter	hipB	GO:0000976,GO:0000984,GO:0000985,GO:0001017,GO:0001046,GO:0001047,GO:0001067,GO:0001130,GO:0001217,GO:0003674,GO:0003676,GO:0003677,GO:0003690,GO:0003700,GO:0005488,GO:0005575,GO:0006139,GO:0006351,GO:0006355,GO:0006725,GO:0006807,GO:0008150,GO:0008152,GO:0009058,GO:0009059,GO:0009889,GO:0009890,GO:0009892,GO:0009987,GO:0010467,GO:0010468,GO:0010556,GO:0010558,GO:0010605,GO:0010629,GO:0016070,GO:…	-	ko:K15773	-	-	-	-	ko00000,ko02048,ko03000	-	-	-	HTH_3
DOPLEBMP_00208	199310.c1942	2.94e-187	519.0	COG4106@1|root,COG4106@2|Bacteria,1Q2Y3@1224|Proteobacteria,1RPKV@1236|Gammaproteobacteria,3XND4@561|Escherichia	1236|Gammaproteobacteria	J	Catalyzes the S-adenosylmethionine monomethyl esterification of trans-aconitate	tam	GO:0003674,GO:0003824,GO:0005575,GO:0005622,GO:0005623,GO:0005737,GO:0005829,GO:0008150,GO:0008152,GO:0008168,GO:0008757,GO:0016740,GO:0016741,GO:0030798,GO:0032259,GO:0044424,GO:0044444,GO:0044464	2.1.1.144	ko:K00598	-	-	-	-	ko00000,ko01000	-	-	iECABU_c1320.ECABU_c17460,iSDY_1059.SDY_1625,ic_1306.c1942	Methyltransf_23,Methyltransf_25,Methyltransf_31
DOPLEBMP_00209	316407.85675004	1.79e-214	592.0	COG3781@1|root,COG3781@2|Bacteria,1MX91@1224|Proteobacteria,1S0QU@1236|Gammaproteobacteria,3XM7T@561|Escherichia	1236|Gammaproteobacteria	S	Bestrophin, RFP-TM, chloride channel	yneE	GO:0005575,GO:0005623,GO:0005886,GO:0016020,GO:0044464,GO:0071944	-	ko:K08994	-	-	-	-	ko00000,ko02000	1.A.46.2	-	-	Bestrophin
DOPLEBMP_00210	316407.1742495	0.0	971.0	COG0246@1|root,COG0246@2|Bacteria,1MVZ7@1224|Proteobacteria,1RQX5@1236|Gammaproteobacteria,3XM9T@561|Escherichia	1236|Gammaproteobacteria	G	Belongs to the mannitol dehydrogenase family. UxaB subfamily	uxaB	GO:0000166,GO:0003674,GO:0003824,GO:0005488,GO:0005575,GO:0005622,GO:0005623,GO:0005737,GO:0005829,GO:0005975,GO:0005996,GO:0006063,GO:0006082,GO:0008150,GO:0008152,GO:0009026,GO:0009056,GO:0009987,GO:0016052,GO:0016054,GO:0016491,GO:0016614,GO:0016616,GO:0019586,GO:0019698,GO:0019752,GO:0032787,GO:0036094,GO:0043436,GO:0044237,GO:0044238,GO:0044248,GO:0044281,GO:0044282,GO:0044424,GO:0044444,GO:…	1.1.1.57,1.1.1.58	ko:K00040,ko:K00041	ko00040,ko01100,map00040,map01100	M00061,M00631	R02454,R02555	RC00085	ko00000,ko00001,ko00002,ko01000	-	-	iECABU_c1320.ECABU_c17480	Mannitol_dh,Mannitol_dh_C
DOPLEBMP_00211	199310.c1945	0.0	911.0	COG2199@1|root,COG2199@2|Bacteria,1QU9S@1224|Proteobacteria,1T1QS@1236|Gammaproteobacteria,3XM31@561|Escherichia	1236|Gammaproteobacteria	T	diguanylate cyclase	yneF	-	-	-	-	-	-	-	-	-	-	ic_1306.c1945	GGDEF
DOPLEBMP_00212	199310.c1946	3.25e-85	250.0	2DMJC@1|root,32RYJ@2|Bacteria,1RGW8@1224|Proteobacteria,1S6NK@1236|Gammaproteobacteria,3XPTR@561|Escherichia	1236|Gammaproteobacteria	S	Domain of unknown function (DUF4186)	yneG	-	-	-	-	-	-	-	-	-	-	-	DUF4186
DOPLEBMP_00213	155864.EDL933_2114	9.66e-221	608.0	COG2066@1|root,COG2066@2|Bacteria,1MWB5@1224|Proteobacteria,1RMY9@1236|Gammaproteobacteria,3XNTI@561|Escherichia	1236|Gammaproteobacteria	E	Belongs to the glutaminase family	glsA	GO:0003674,GO:0003824,GO:0004359,GO:0006082,GO:0006520,GO:0006536,GO:0006537,GO:0006541,GO:0006543,GO:0006807,GO:0008150,GO:0008152,GO:0008652,GO:0009056,GO:0009058,GO:0009063,GO:0009064,GO:0009065,GO:0009084,GO:0009987,GO:0016053,GO:0016054,GO:0016787,GO:0016810,GO:0016811,GO:0019752,GO:0040008,GO:0043436,GO:0043648,GO:0043650,GO:0044237,GO:0044238,GO:0044248,GO:0044249,GO:0044281,GO:0044282,GO:…	3.5.1.2	ko:K01425	ko00220,ko00250,ko00471,ko01100,ko04724,ko04727,ko04964,ko05206,ko05230,map00220,map00250,map00471,map01100,map04724,map04727,map04964,map05206,map05230	-	R00256,R01579	RC00010,RC02798	ko00000,ko00001,ko01000	-	-	iB21_1397.B21_01492,iECBD_1354.ECBD_2118,iECB_1328.ECB_01481,iECD_1391.ECD_01481,iYL1228.KPN_01636	Glutaminase
DOPLEBMP_00214	316407.85675007	0.0	912.0	COG1012@1|root,COG1012@2|Bacteria,1MU1V@1224|Proteobacteria,1RMBQ@1236|Gammaproteobacteria,3XNDH@561|Escherichia	1236|Gammaproteobacteria	C	Catalyzes the NAD( )-dependent oxidation of succinate semialdehyde to succinate. It acts preferentially with NAD as cosubstrate but can also use NADP. Prevents the toxic accumulation of succinate semialdehyde (SSA) and plays an important role when arginine and putrescine are used as the sole nitrogen or carbon sources	yneI	GO:0001505,GO:0003674,GO:0003824,GO:0004777,GO:0006082,GO:0006520,GO:0006525,GO:0006527,GO:0006576,GO:0006595,GO:0006598,GO:0006807,GO:0008150,GO:0008152,GO:0009013,GO:0009056,GO:0009063,GO:0009064,GO:0009065,GO:0009308,GO:0009310,GO:0009445,GO:0009447,GO:0009448,GO:0009450,GO:0009987,GO:0016054,GO:0016491,GO:0016620,GO:0016903,GO:0019752,GO:0032787,GO:0034641,GO:0042133,GO:0042135,GO:0042402,GO:…	1.2.1.16,1.2.1.20,1.2.1.24,1.2.1.79	ko:K00135,ko:K08324	ko00250,ko00310,ko00350,ko00650,ko00760,ko01100,ko01120,map00250,map00310,map00350,map00650,map00760,map01100,map01120	M00027	R00713,R00714,R02401	RC00080	ko00000,ko00001,ko00002,ko01000	-	-	iECUMN_1333.ECUMN_1793	Aldedh
DOPLEBMP_00215	199310.c1949	7.3e-213	587.0	COG0583@1|root,COG0583@2|Bacteria,1N8HZ@1224|Proteobacteria,1RR4Z@1236|Gammaproteobacteria,3XP0D@561|Escherichia	1236|Gammaproteobacteria	K	Transcriptional regulator	yneJ	GO:0006139,GO:0006351,GO:0006725,GO:0006807,GO:0008150,GO:0008152,GO:0009058,GO:0009059,GO:0009987,GO:0010467,GO:0016070,GO:0018130,GO:0019438,GO:0032774,GO:0034641,GO:0034645,GO:0034654,GO:0043170,GO:0044237,GO:0044238,GO:0044249,GO:0044260,GO:0044271,GO:0046483,GO:0071704,GO:0090304,GO:0097659,GO:1901360,GO:1901362,GO:1901576	-	-	-	-	-	-	-	-	-	-	HTH_1,LysR_substrate
DOPLEBMP_00216	199310.c1950	1.7e-263	724.0	COG0477@1|root,COG2814@2|Bacteria,1MU9G@1224|Proteobacteria,1RPHV@1236|Gammaproteobacteria,3XNX7@561|Escherichia	1236|Gammaproteobacteria	EGP	Involved in the efflux of sugars. The physiological role may be the reduction of the intracellular concentration of toxic sugars or sugar metabolites	sotB	GO:0005575,GO:0005623,GO:0005886,GO:0016020,GO:0044464,GO:0071944	-	ko:K03445,ko:K08159	-	-	-	-	ko00000,ko02000	2.A.1.2.15,2.A.1.2.18,2.A.1.2.26	-	iEcSMS35_1347.EcSMS35_1642,iSF_1195.SF1566	MFS_1
DOPLEBMP_00217	198214.SF1565	1.8e-143	406.0	COG2095@1|root,COG2095@2|Bacteria,1MV1C@1224|Proteobacteria,1RPM8@1236|Gammaproteobacteria	1236|Gammaproteobacteria	U	UPF0056 membrane protein	marC	GO:0005575,GO:0005623,GO:0005886,GO:0005887,GO:0016020,GO:0016021,GO:0031224,GO:0031226,GO:0044425,GO:0044459,GO:0044464,GO:0071944	-	ko:K05595	-	-	-	-	ko00000,ko02000	2.A.95.1	-	-	MarC
DOPLEBMP_00218	155864.EDL933_2107	4.8e-99	287.0	COG1846@1|root,COG1846@2|Bacteria,1N7BV@1224|Proteobacteria,1S2AX@1236|Gammaproteobacteria,3XMZ4@561|Escherichia	1236|Gammaproteobacteria	K	Multiple antibiotic resistance protein MarR	marR	GO:0001067,GO:0003674,GO:0003676,GO:0003677,GO:0005488,GO:0006355,GO:0006950,GO:0008150,GO:0009266,GO:0009408,GO:0009628,GO:0009889,GO:0009890,GO:0009892,GO:0009987,GO:0010468,GO:0010556,GO:0010558,GO:0010605,GO:0010629,GO:0019219,GO:0019222,GO:0031323,GO:0031324,GO:0031326,GO:0031327,GO:0042221,GO:0044212,GO:0045892,GO:0045934,GO:0046677,GO:0048519,GO:0048523,GO:0050789,GO:0050794,GO:0050896,GO:…	-	ko:K03712	-	-	-	-	ko00000,ko03000	-	-	-	MarR,MarR_2
DOPLEBMP_00219	199310.c1953	1.38e-88	259.0	COG2207@1|root,COG2207@2|Bacteria,1RAVT@1224|Proteobacteria,1S2T7@1236|Gammaproteobacteria,3XPRH@561|Escherichia	1236|Gammaproteobacteria	K	Helix-turn-helix domain	marA	-	-	ko:K05804,ko:K13632	ko01503,map01503	M00647,M00746,M00767	-	-	ko00000,ko00001,ko00002,ko01504,ko03000,ko03036	-	-	-	HTH_18
DOPLEBMP_00220	362663.ECP_1515	2.82e-44	143.0	2E68Q@1|root,330WV@2|Bacteria,1N7UE@1224|Proteobacteria,1SFHP@1236|Gammaproteobacteria,3XQ6F@561|Escherichia	1236|Gammaproteobacteria	S	response to antibiotic	marB	GO:0005575,GO:0005623,GO:0030288,GO:0030313,GO:0031975,GO:0042597,GO:0044464	-	ko:K13630	-	-	-	-	ko00000	-	-	-	MarB
DOPLEBMP_00221	199310.c1961	6.76e-200	555.0	COG0697@1|root,COG0697@2|Bacteria,1MVKG@1224|Proteobacteria,1RM8T@1236|Gammaproteobacteria,3XP05@561|Escherichia	1236|Gammaproteobacteria	EG	May be an export pump for cysteine and other metabolites of the cysteine pathway (such as N-acetyl-L-serine (NAS) and O- acetyl-L-serine (OAS)), and for other amino acids and their metabolites	eamA	GO:0000101,GO:0003333,GO:0003674,GO:0005215,GO:0005575,GO:0005623,GO:0005886,GO:0006810,GO:0006811,GO:0006812,GO:0006820,GO:0006865,GO:0008150,GO:0015562,GO:0015711,GO:0015804,GO:0015849,GO:0016020,GO:0016021,GO:0022857,GO:0031224,GO:0032973,GO:0033228,GO:0034220,GO:0042883,GO:0044425,GO:0044464,GO:0046942,GO:0051179,GO:0051234,GO:0055085,GO:0071702,GO:0071705,GO:0071944,GO:0072348,GO:0098655,GO:…	-	ko:K03298,ko:K15268	-	-	-	-	ko00000,ko02000	2.A.7.3,2.A.7.3.2	-	iECIAI39_1322.ECIAI39_1835	EamA
DOPLEBMP_00222	199310.c1962	1.13e-272	747.0	COG0477@1|root,COG2814@2|Bacteria,1N0KT@1224|Proteobacteria,1RYZC@1236|Gammaproteobacteria,3XMUC@561|Escherichia	1236|Gammaproteobacteria	EGP	A transporter able to export peptides. When overexpressed, allows cells deleted for multiple peptidases (pepA, pepB, pepD and pepN) to grow in the presence of dipeptides Ala-Gln or Gly-Tyr which otherwise inhibit growth. Cells overexpressing this protein have decreased intracellular levels of Ala-Gln dipeptide, and in a system that produces the Ala-Gln dipeptide overproduction of this protein inc…	ydeE	GO:0003674,GO:0005215,GO:0005575,GO:0005623,GO:0005886,GO:0006810,GO:0006857,GO:0008150,GO:0015833,GO:0016020,GO:0022857,GO:0035442,GO:0035672,GO:0035673,GO:0042886,GO:0042887,GO:0042938,GO:0044464,GO:0051179,GO:0051234,GO:0055085,GO:0071702,GO:0071705,GO:0071916,GO:0071944,GO:1904680	-	-	-	-	-	-	-	-	-	-	MFS_1
DOPLEBMP_00223	35703.DQ02_20540	6.51e-15	66.6	2ETZ7@1|root,30YHR@2|Bacteria,1PKDA@1224|Proteobacteria,1TM2C@1236|Gammaproteobacteria,3WZP9@544|Citrobacter	1236|Gammaproteobacteria	-	-	-	-	-	-	-	-	-	-	-	-	-	-	-
DOPLEBMP_00224	199310.c1963	1.37e-219	605.0	COG2199@1|root,COG3706@2|Bacteria,1R7KA@1224|Proteobacteria,1RS1K@1236|Gammaproteobacteria,3XMPS@561|Escherichia	1236|Gammaproteobacteria	T	swimming returnes to normal when residues 206-207 are both mutated to Ala. Overexpression also leads to a reduction in flagellar abundance and a 20-fold increase in c-di- GMP levels in vivo. Required for aminoglycoside-mediated induction of biofilm formation, it also plays a lesser role in biofilm production in response to other classes of translation inhibitors. The c-di-GMP produced by this enz…	ydeH	GO:0003674,GO:0003824,GO:0005488,GO:0005515,GO:0005575,GO:0005623,GO:0007155,GO:0008150,GO:0008270,GO:0009987,GO:0010639,GO:0016740,GO:0016772,GO:0016779,GO:0022610,GO:0031344,GO:0031345,GO:0031589,GO:0032879,GO:0033043,GO:0042710,GO:0042802,GO:0043167,GO:0043169,GO:0043708,GO:0043709,GO:0043900,GO:0043902,GO:0044010,GO:0044087,GO:0044464,GO:0044764,GO:0046872,GO:0046914,GO:0048518,GO:0048519,GO:…	2.7.7.65	ko:K13069	-	-	R08057	-	ko00000,ko01000	-	-	-	CZB,GGDEF
DOPLEBMP_00225	362663.ECP_1522	0.0	1366.0	COG0339@1|root,COG0339@2|Bacteria,1MU1K@1224|Proteobacteria,1RMXI@1236|Gammaproteobacteria,3XMH4@561|Escherichia	1236|Gammaproteobacteria	E	metalloendopeptidase activity	dcp	GO:0003674,GO:0003824,GO:0004180,GO:0005575,GO:0005622,GO:0005623,GO:0005737,GO:0005829,GO:0006508,GO:0006807,GO:0008150,GO:0008152,GO:0008233,GO:0008238,GO:0016787,GO:0019538,GO:0030288,GO:0030313,GO:0031975,GO:0042597,GO:0043170,GO:0044238,GO:0044424,GO:0044444,GO:0044464,GO:0070011,GO:0071704,GO:0140096,GO:1901564	3.4.15.5	ko:K01284	-	-	-	-	ko00000,ko01000,ko01002	-	-	-	Peptidase_M3
DOPLEBMP_00226	199310.c1965	1.09e-179	500.0	COG4221@1|root,COG4221@2|Bacteria,1MUF8@1224|Proteobacteria,1RMKM@1236|Gammaproteobacteria,3XNZ4@561|Escherichia	1236|Gammaproteobacteria	S	NADP-dependent dehydrogenase with broad substrate specificity acting on 3-hydroxy acids. Catalyzes the NADP- dependent oxidation of L-allo-threonine to L-2-amino-3-keto- butyrate, which is spontaneously decarboxylated into aminoacetone. Also acts on D-threonine, L-serine, D-serine, D-3- hydroxyisobutyrate, L-3-hydroxyisobutyrate, D-glycerate and L- glycerate. Able to catalyze the reduction of the…	ydfG	GO:0003674,GO:0003824,GO:0005575,GO:0005622,GO:0005623,GO:0005737,GO:0005829,GO:0006139,GO:0006206,GO:0006208,GO:0006212,GO:0006725,GO:0006807,GO:0008150,GO:0008152,GO:0009056,GO:0009112,GO:0009987,GO:0016491,GO:0016614,GO:0016616,GO:0017144,GO:0019860,GO:0031132,GO:0034641,GO:0035527,GO:0042737,GO:0044237,GO:0044238,GO:0044248,GO:0044270,GO:0044281,GO:0044424,GO:0044444,GO:0044464,GO:0046113,GO:…	1.1.1.381	ko:K16066	ko00240,ko00260,ko01100,map00240,map00260,map01100	-	R09289,R10851,R10852	RC00087,RC00525,RC03288	ko00000,ko00001,ko01000	-	-	-	adh_short
DOPLEBMP_00227	155864.EDL933_2093	2.59e-160	449.0	COG1802@1|root,COG1802@2|Bacteria,1MWG2@1224|Proteobacteria,1RNYJ@1236|Gammaproteobacteria,3XNRB@561|Escherichia	1236|Gammaproteobacteria	K	transcriptional regulator	ydfH	GO:0003674,GO:0003676,GO:0003677,GO:0005488,GO:0006139,GO:0006351,GO:0006725,GO:0006807,GO:0008150,GO:0008152,GO:0009058,GO:0009059,GO:0009987,GO:0010467,GO:0016070,GO:0018130,GO:0019438,GO:0032774,GO:0034641,GO:0034645,GO:0034654,GO:0043170,GO:0044237,GO:0044238,GO:0044249,GO:0044260,GO:0044271,GO:0046483,GO:0071704,GO:0090304,GO:0097159,GO:0097659,GO:1901360,GO:1901362,GO:1901363,GO:1901576	-	ko:K22293	-	-	-	-	ko00000,ko03000	-	-	-	FCD,GntR
DOPLEBMP_00228	1440052.EAKF1_ch4497c	1.85e-40	133.0	2C4ZZ@1|root,3308E@2|Bacteria,1NFFH@1224|Proteobacteria,1SG5K@1236|Gammaproteobacteria,3XQ4X@561|Escherichia	1236|Gammaproteobacteria	S	YdfZ protein	ydfZ	GO:0005575,GO:0005622,GO:0005623,GO:0005737,GO:0005829,GO:0044424,GO:0044444,GO:0044464	-	-	-	-	-	-	-	-	-	-	YdfZ
DOPLEBMP_00229	199310.c1968	0.0	966.0	COG0246@1|root,COG0246@2|Bacteria,1MVZ7@1224|Proteobacteria,1RNIZ@1236|Gammaproteobacteria,3XME0@561|Escherichia	1236|Gammaproteobacteria	G	Belongs to the mannitol dehydrogenase family	ydfI	GO:0003674,GO:0003824,GO:0008150,GO:0008152,GO:0016491,GO:0016614,GO:0016616,GO:0055114	1.1.1.57	ko:K00040	ko00040,ko01100,map00040,map01100	M00061	R02454	RC00085	ko00000,ko00001,ko00002,ko01000	-	-	iAPECO1_1312.APECO1_2108,iECOK1_1307.ECOK1_4822,iUMN146_1321.UM146_22300,iUTI89_1310.UTI89_C5019	Mannitol_dh,Mannitol_dh_C
DOPLEBMP_00230	199310.c1969	0.0	873.0	COG0477@1|root,COG0477@2|Bacteria,1MU46@1224|Proteobacteria,1RNC9@1236|Gammaproteobacteria,3XQW9@561|Escherichia	1236|Gammaproteobacteria	P	Sugar (and other) transporter	ydfJ	GO:0003674,GO:0005215,GO:0005216,GO:0005261,GO:0005267,GO:0005575,GO:0005623,GO:0005886,GO:0006810,GO:0006811,GO:0006812,GO:0006813,GO:0008150,GO:0008324,GO:0009987,GO:0015075,GO:0015077,GO:0015079,GO:0015267,GO:0015318,GO:0015672,GO:0016020,GO:0022803,GO:0022838,GO:0022857,GO:0022890,GO:0030001,GO:0034220,GO:0044464,GO:0046873,GO:0051179,GO:0051234,GO:0055085,GO:0071804,GO:0071805,GO:0071944,GO:…	-	ko:K08173	-	-	-	-	ko00000,ko02000	2.A.1.6	-	-	MFS_1,Sugar_tr
DOPLEBMP_00231	469008.B21_01539	9.24e-246	674.0	COG1063@1|root,COG1063@2|Bacteria,1MWX0@1224|Proteobacteria,1SYGT@1236|Gammaproteobacteria,3XQPI@561|Escherichia	1236|Gammaproteobacteria	C	zinc ion binding	rspB	-	1.1.1.380	ko:K08322	ko00040,ko01100,map00040,map01100	-	R10848	RC00085	ko00000,ko00001,ko01000	-	-	-	ADH_N,ADH_zinc_N
DOPLEBMP_00232	316407.1742582	1.65e-315	856.0	COG4948@1|root,COG4948@2|Bacteria,1MURK@1224|Proteobacteria,1RNRB@1236|Gammaproteobacteria,3XP82@561|Escherichia	1236|Gammaproteobacteria	M	Has low D-mannonate dehydratase activity (in vitro), suggesting that this is not a physiological substrate and that it has no significant role in D-mannonate degradation in vivo. Has no detectable activity with a panel of 70 other acid sugars (in vitro)	rspA	GO:0000287,GO:0003674,GO:0003824,GO:0005488,GO:0005975,GO:0008150,GO:0008152,GO:0008927,GO:0009056,GO:0016052,GO:0016829,GO:0016835,GO:0016836,GO:0043167,GO:0043169,GO:0044238,GO:0046872,GO:0047929,GO:0071704,GO:1901575	4.2.1.8	ko:K08323	ko00040,ko01100,map00040,map01100	M00061	R05606	RC00543	ko00000,ko00001,ko00002,ko01000	-	-	-	MR_MLE_C,MR_MLE_N
DOPLEBMP_00233	316407.85675031	6.64e-73	218.0	COG1742@1|root,COG1742@2|Bacteria,1MZI8@1224|Proteobacteria,1SA4U@1236|Gammaproteobacteria,3XPXU@561|Escherichia	1236|Gammaproteobacteria	S	Uncharacterised BCR, YnfA/UPF0060 family	ynfA	GO:0005575,GO:0005623,GO:0005886,GO:0005887,GO:0016020,GO:0016021,GO:0031224,GO:0031226,GO:0044425,GO:0044459,GO:0044464,GO:0071944	-	ko:K09771	-	-	-	-	ko00000,ko02000	2.A.7.26	-	-	UPF0060
DOPLEBMP_00234	199310.c1973	6.76e-73	219.0	2CSJ8@1|root,32SRB@2|Bacteria,1N0YE@1224|Proteobacteria,1S9BH@1236|Gammaproteobacteria,3XPPX@561|Escherichia	1236|Gammaproteobacteria	S	Belongs to the UPF0482 family	ynfB	GO:0005575,GO:0005623,GO:0009279,GO:0016020,GO:0019867,GO:0030312,GO:0030313,GO:0031975,GO:0044462,GO:0044464,GO:0071944	-	-	-	-	-	-	-	-	-	-	DUF1283
DOPLEBMP_00235	199310.c1974	1.01e-134	381.0	COG1670@1|root,COG1670@2|Bacteria,1PDMH@1224|Proteobacteria,1RPZ4@1236|Gammaproteobacteria,3XMEZ@561|Escherichia	1236|Gammaproteobacteria	J	Involved in the protection against polyamine toxicity by regulating their concentration. Catalyzes the transfer of an acetyl group from acetyl coenzyme A (AcCoA) to the primary amino groups of spermidine to yield N(1)- and N(8)-acetylspermidine	speG	GO:0000287,GO:0003674,GO:0003824,GO:0004145,GO:0005488,GO:0005515,GO:0006576,GO:0006595,GO:0006598,GO:0006807,GO:0008080,GO:0008150,GO:0008152,GO:0009056,GO:0009308,GO:0009310,GO:0009987,GO:0016043,GO:0016407,GO:0016410,GO:0016740,GO:0016746,GO:0016747,GO:0022607,GO:0034641,GO:0042402,GO:0042802,GO:0043167,GO:0043169,GO:0043933,GO:0044085,GO:0044106,GO:0044237,GO:0046872,GO:0051259,GO:0051260,GO:…	2.3.1.57	ko:K00657	ko00330,ko01100,ko04216,map00330,map01100,map04216	M00135	R01154	RC00004,RC00096	ko00000,ko00001,ko00002,ko01000	-	-	iAF1260.b1584,iB21_1397.B21_01543,iBWG_1329.BWG_1398,iECBD_1354.ECBD_2062,iECB_1328.ECB_01553,iECDH10B_1368.ECDH10B_1717,iECDH1ME8569_1439.ECDH1ME8569_1527,iECD_1391.ECD_01553,iECH74115_1262.ECH74115_2293,iECIAI1_1343.ECIAI1_1634,iECO103_1326.ECO103_1723,iECO111_1330.ECO111_2051,iECSE_1348.ECSE_1705,iECSP_1301.ECSP_2148,iECW_1372.ECW_m1749,iECs_1301.ECs2290,iEKO11_1354.EKO11_2194,iETEC_1333.ETEC_…	Acetyltransf_3
DOPLEBMP_00236	199310.c1975	3.03e-178	496.0	28IUM@1|root,2Z8TA@2|Bacteria,1R524@1224|Proteobacteria,1RQH0@1236|Gammaproteobacteria,3XNDC@561|Escherichia	1236|Gammaproteobacteria	M	Uncharacterised protein family (UPF0257)	ynfC	-	-	-	-	-	-	-	-	-	-	-	UPF0257
DOPLEBMP_00237	316407.85675035	1.34e-62	192.0	2CTGV@1|root,32STG@2|Bacteria,1N0CU@1224|Proteobacteria,1S9NS@1236|Gammaproteobacteria,3XPU3@561|Escherichia	1236|Gammaproteobacteria	S	Protein of unknown function (DUF1161)	ynfD	-	-	-	-	-	-	-	-	-	-	-	DUF1161
DOPLEBMP_00238	199310.c1977	0.0	1637.0	COG0243@1|root,COG0243@2|Bacteria,1NR6J@1224|Proteobacteria,1RMVE@1236|Gammaproteobacteria,3XQRJ@561|Escherichia	1236|Gammaproteobacteria	C	Belongs to the prokaryotic molybdopterin-containing oxidoreductase family	ynfE	GO:0003674,GO:0003824,GO:0008150,GO:0008152,GO:0016491,GO:0033797,GO:0055114	1.7.2.3,1.8.5.3,1.97.1.9	ko:K07306,ko:K07309,ko:K07310,ko:K07811,ko:K07812,ko:K08351	ko00450,ko00780,ko00920,ko01100,ko02020,map00450,map00780,map00920,map01100,map02020	-	R07229,R09501,R10127	RC02420,RC02555,RC03056	ko00000,ko00001,ko01000,ko02000	5.A.3.3,5.A.3.4	-	iE2348C_1286.E2348C_1672,iEC042_1314.EC042_1073,iECOK1_1307.ECOK1_3996,iECSE_1348.ECSE_0952,iNRG857_1313.NRG857_07945,iNRG857_1313.NRG857_09385,iUTI89_1310.UTI89_C4091	Molybdop_Fe4S4,Molybdopterin,Molydop_binding
DOPLEBMP_00239	199310.c1978	1.41e-152	451.0	COG0243@1|root,COG0243@2|Bacteria,1NR6J@1224|Proteobacteria,1RMVE@1236|Gammaproteobacteria,3XQPV@561|Escherichia	1236|Gammaproteobacteria	C	Belongs to the prokaryotic molybdopterin-containing oxidoreductase family	ynfF	GO:0003674,GO:0003824,GO:0008150,GO:0008152,GO:0016491,GO:0033797,GO:0055114	1.7.2.3,1.8.5.3,1.97.1.9	ko:K07306,ko:K07309,ko:K07310,ko:K07811,ko:K07812,ko:K08351	ko00450,ko00780,ko00920,ko01100,ko02020,map00450,map00780,map00920,map01100,map02020	-	R07229,R09501,R10127	RC02420,RC02555,RC03056	ko00000,ko00001,ko01000,ko02000	5.A.3.3,5.A.3.4	-	iE2348C_1286.E2348C_1672,iEC042_1314.EC042_1073,iECOK1_1307.ECOK1_3996,iECSE_1348.ECSE_0952,iNRG857_1313.NRG857_07945,iNRG857_1313.NRG857_09385,iUTI89_1310.UTI89_C4091	Molybdop_Fe4S4,Molybdopterin,Molydop_binding,TAT_signal
DOPLEBMP_00240	199310.c1978	3.03e-174	506.0	COG0243@1|root,COG0243@2|Bacteria,1NR6J@1224|Proteobacteria,1RMVE@1236|Gammaproteobacteria,3XQPV@561|Escherichia	1236|Gammaproteobacteria	C	Belongs to the prokaryotic molybdopterin-containing oxidoreductase family	ynfF	GO:0003674,GO:0003824,GO:0008150,GO:0008152,GO:0016491,GO:0033797,GO:0055114	1.7.2.3,1.8.5.3,1.97.1.9	ko:K07306,ko:K07309,ko:K07310,ko:K07811,ko:K07812,ko:K08351	ko00450,ko00780,ko00920,ko01100,ko02020,map00450,map00780,map00920,map01100,map02020	-	R07229,R09501,R10127	RC02420,RC02555,RC03056	ko00000,ko00001,ko01000,ko02000	5.A.3.3,5.A.3.4	-	iE2348C_1286.E2348C_1672,iEC042_1314.EC042_1073,iECOK1_1307.ECOK1_3996,iECSE_1348.ECSE_0952,iNRG857_1313.NRG857_07945,iNRG857_1313.NRG857_09385,iUTI89_1310.UTI89_C4091	Molybdop_Fe4S4,Molybdopterin,Molydop_binding,TAT_signal
DOPLEBMP_00241	155864.EDL933_2539	7.58e-162	451.0	COG0437@1|root,COG0437@2|Bacteria,1MU5T@1224|Proteobacteria,1RPIC@1236|Gammaproteobacteria,3XQV9@561|Escherichia	1236|Gammaproteobacteria	C	Electron transfer subunit of the terminal reductase during anaerobic growth on various sulfoxide and N-oxide compounds	ynfG	-	-	ko:K07307,ko:K07311	ko00920,map00920	-	R09501	RC02555	ko00000,ko00001,ko02000	5.A.3.3	-	-	Fer4_11,Fer4_3,Fer4_4
DOPLEBMP_00242	199310.c1981	3.3e-200	555.0	COG3302@1|root,COG3302@2|Bacteria,1PA8U@1224|Proteobacteria,1RRGH@1236|Gammaproteobacteria,3XQCX@561|Escherichia	1236|Gammaproteobacteria	S	Dmso reductase anchor subunit	dmsC	GO:0005575,GO:0005623,GO:0005886,GO:0016020,GO:0044464,GO:0071944	-	ko:K07308,ko:K07312	ko00920,map00920	-	R09501	RC02555	ko00000,ko00001,ko02000	5.A.3.3	-	iE2348C_1286.E2348C_1674,iECNA114_1301.ECNA114_1636,iECO103_1326.ECO103_1729,iECO111_1330.ECO111_0964,iECO26_1355.ECO26_1022,iECSF_1327.ECSF_1450	DmsC
DOPLEBMP_00243	155864.EDL933_2541	1.93e-150	422.0	COG3381@1|root,COG3381@2|Bacteria,1RF2Y@1224|Proteobacteria,1S3Q8@1236|Gammaproteobacteria,3XMUD@561|Escherichia	1236|Gammaproteobacteria	S	Required for biogenesis assembly of DMSO reductase, but not for the interaction of the DmsA signal peptide with the Tat system. May be part of a chaperone cascade complex that facilitates a folding-maturation pathway for the substrate protein	dmsD	GO:0005575,GO:0005622,GO:0005623,GO:0005737,GO:0005886,GO:0009898,GO:0016020,GO:0019897,GO:0019898,GO:0031234,GO:0044424,GO:0044425,GO:0044459,GO:0044464,GO:0071944,GO:0098552,GO:0098562	-	-	-	-	-	-	-	-	-	-	Nitrate_red_del
DOPLEBMP_00244	199310.c1983	2.38e-286	785.0	COG0038@1|root,COG0038@2|Bacteria,1MV4K@1224|Proteobacteria,1RQZQ@1236|Gammaproteobacteria,3XN0X@561|Escherichia	1236|Gammaproteobacteria	P	Probably acts as an electrical shunt for an outwardly- directed proton pump that is linked to amino acid decarboxylation, as part of the extreme acid resistance (XAR) response	clcB	GO:0005575,GO:0005623,GO:0005886,GO:0016020,GO:0044464,GO:0071944	-	ko:K03281	-	-	-	-	ko00000	2.A.49	-	iECH74115_1262.ECH74115_2303,iECP_1309.ECP_1536,iECSP_1301.ECSP_2156,iECW_1372.ECW_m1757,iG2583_1286.G2583_1986,iWFL_1372.ECW_m1757	CBS,Voltage_CLC
DOPLEBMP_00245	199310.c1984	1.95e-162	455.0	COG0132@1|root,COG0132@2|Bacteria,1NPX5@1224|Proteobacteria,1RRRI@1236|Gammaproteobacteria,3XMEG@561|Escherichia	1236|Gammaproteobacteria	H	Catalyzes a mechanistically unusual reaction, the ATP- dependent insertion of CO2 between the N7 and N8 nitrogen atoms of 7,8-diaminopelargonic acid (DAPA) to form an ureido ring	ynfK	GO:0003674,GO:0003824,GO:0004141,GO:0005575,GO:0005622,GO:0005623,GO:0005737,GO:0005829,GO:0006082,GO:0006732,GO:0006766,GO:0006767,GO:0006768,GO:0006790,GO:0006807,GO:0008150,GO:0008152,GO:0009058,GO:0009102,GO:0009108,GO:0009110,GO:0009987,GO:0016053,GO:0016874,GO:0016879,GO:0016882,GO:0017144,GO:0018130,GO:0019752,GO:0032787,GO:0034641,GO:0042364,GO:0043436,GO:0043603,GO:0043604,GO:0044237,GO:…	6.3.3.3	ko:K01935	ko00780,ko01100,map00780,map01100	M00123,M00573,M00577	R03182	RC00868	ko00000,ko00001,ko00002,ko01000	-	-	-	AAA_26
DOPLEBMP_00246	155864.EDL933_2545	1.13e-289	791.0	COG1940@1|root,COG1940@2|Bacteria,1MX6M@1224|Proteobacteria,1RNZ1@1236|Gammaproteobacteria,3XMPM@561|Escherichia	1236|Gammaproteobacteria	K	Transcriptional repressor that regulates the expression of proteins that are part of the phosphotransferase system for sugar uptake. Regulates the expression of malT	mlc	GO:0003674,GO:0003676,GO:0003677,GO:0005488,GO:0005515,GO:0005575,GO:0005622,GO:0005623,GO:0005737,GO:0006139,GO:0006351,GO:0006725,GO:0006807,GO:0008150,GO:0008152,GO:0009058,GO:0009059,GO:0009987,GO:0010467,GO:0016070,GO:0018130,GO:0019438,GO:0032774,GO:0034641,GO:0034645,GO:0034654,GO:0042802,GO:0043170,GO:0044237,GO:0044238,GO:0044249,GO:0044260,GO:0044271,GO:0044424,GO:0044464,GO:0046483,GO:…	-	ko:K15545	-	-	-	-	ko00000,ko03000	-	-	-	ROK
DOPLEBMP_00247	362663.ECP_1539	2.01e-212	587.0	COG0583@1|root,COG0583@2|Bacteria,1MXRP@1224|Proteobacteria,1RQP1@1236|Gammaproteobacteria,3XNTE@561|Escherichia	1236|Gammaproteobacteria	K	transcriptional regulator	ynfL	GO:0006355,GO:0008150,GO:0009889,GO:0010468,GO:0010556,GO:0019219,GO:0019222,GO:0031323,GO:0031326,GO:0050789,GO:0050794,GO:0051171,GO:0051252,GO:0060255,GO:0065007,GO:0080090,GO:1903506,GO:2000112,GO:2001141	-	-	-	-	-	-	-	-	-	-	HTH_1,LysR_substrate
DOPLEBMP_00248	362663.ECP_1540	6.26e-272	747.0	COG0477@1|root,COG2814@2|Bacteria,1MWFH@1224|Proteobacteria,1RPAT@1236|Gammaproteobacteria,3XNEU@561|Escherichia	1236|Gammaproteobacteria	P	transporter activity	ynfM	GO:0005575,GO:0005623,GO:0005886,GO:0016020,GO:0044464,GO:0071944	-	ko:K08224	-	-	-	-	ko00000,ko02000	2.A.1.36	-	-	MFS_1,Sugar_tr
DOPLEBMP_00249	362663.ECP_1541	9.76e-36	124.0	2DHUV@1|root,32U9T@2|Bacteria,1MZXN@1224|Proteobacteria,1S9PA@1236|Gammaproteobacteria,3XQ0P@561|Escherichia	1236|Gammaproteobacteria	S	Required for growth and or survival at acidic conditions	asr	GO:0005575,GO:0005623,GO:0008150,GO:0010035,GO:0010038,GO:0010043,GO:0042221,GO:0042597,GO:0044464,GO:0050896	-	-	-	-	-	-	-	-	-	-	Asr
DOPLEBMP_00250	199310.c1990	7.26e-203	560.0	COG3591@1|root,COG3591@2|Bacteria,1PDS4@1224|Proteobacteria,1RQNX@1236|Gammaproteobacteria,3XN03@561|Escherichia	1236|Gammaproteobacteria	E	Belongs to the peptidase S1B family	ydgD	-	-	ko:K04775	-	-	-	-	ko00000,ko01000,ko01002	-	-	-	Trypsin
DOPLEBMP_00251	155864.EDL933_2550	1.1e-67	205.0	COG2076@1|root,COG2076@2|Bacteria,1RIBK@1224|Proteobacteria,1S68D@1236|Gammaproteobacteria,3XPW5@561|Escherichia	1236|Gammaproteobacteria	P	Catalyzes the excretion of spermidine	mdtI	GO:0003674,GO:0005215,GO:0005326,GO:0005575,GO:0005623,GO:0005886,GO:0005887,GO:0006810,GO:0006811,GO:0006812,GO:0006836,GO:0008150,GO:0008324,GO:0008519,GO:0015075,GO:0015101,GO:0015199,GO:0015203,GO:0015220,GO:0015291,GO:0015297,GO:0015606,GO:0015651,GO:0015695,GO:0015696,GO:0015697,GO:0015838,GO:0015846,GO:0015848,GO:0015871,GO:0016020,GO:0016021,GO:0022804,GO:0022857,GO:0031224,GO:0031226,GO:…	-	ko:K11742	-	M00711	-	-	ko00000,ko00002,ko02000	2.A.7.1.9	-	-	Multi_Drug_Res
DOPLEBMP_00252	155864.EDL933_2551	2.11e-73	221.0	COG2076@1|root,COG2076@2|Bacteria,1RJKJ@1224|Proteobacteria,1S6SR@1236|Gammaproteobacteria,3XPT1@561|Escherichia	1236|Gammaproteobacteria	P	Catalyzes the excretion of spermidine	mdtJ	GO:0003674,GO:0005215,GO:0005326,GO:0005575,GO:0005623,GO:0005886,GO:0005887,GO:0006810,GO:0006811,GO:0006812,GO:0006836,GO:0008150,GO:0008324,GO:0008519,GO:0015075,GO:0015101,GO:0015199,GO:0015203,GO:0015220,GO:0015291,GO:0015297,GO:0015606,GO:0015651,GO:0015695,GO:0015696,GO:0015697,GO:0015838,GO:0015846,GO:0015848,GO:0015871,GO:0016020,GO:0016021,GO:0022804,GO:0022857,GO:0031224,GO:0031226,GO:…	-	ko:K11743	-	M00711	-	-	ko00000,ko00002,ko02000	2.A.7.1.9	-	iAPECO1_1312.APECO1_683,iB21_1397.B21_01559,iBWG_1329.BWG_1415,iEC042_1314.EC042_1748,iEC55989_1330.EC55989_1765,iECBD_1354.ECBD_2046,iECB_1328.ECB_01569,iECDH10B_1368.ECDH10B_1733,iECDH1ME8569_1439.ECDH1ME8569_1543,iECD_1391.ECD_01569,iECED1_1282.ECED1_1769,iECH74115_1262.ECH74115_2310,iECIAI1_1343.ECIAI1_1650,iECNA114_1301.ECNA114_1647,iECO111_1330.ECO111_2069,iECO26_1355.ECO26_2304,iECOK1_1307…	Multi_Drug_Res
DOPLEBMP_00253	199310.c1993	4.49e-219	607.0	COG0628@1|root,COG0628@2|Bacteria,1MXXU@1224|Proteobacteria,1RQCM@1236|Gammaproteobacteria,3XN84@561|Escherichia	1236|Gammaproteobacteria	S	Controls the transport of the quorum-sensing signal AI-2 either by enhancing its secretion or inhibiting its uptake and consequently represses biofilm formation and motility and affects the global gene expression in biofilms	tqsA	GO:0003674,GO:0005215,GO:0005575,GO:0005623,GO:0005886,GO:0005887,GO:0006810,GO:0008150,GO:0009372,GO:0009987,GO:0015562,GO:0016020,GO:0016021,GO:0022857,GO:0031224,GO:0031226,GO:0044425,GO:0044459,GO:0044464,GO:0044764,GO:0051179,GO:0051234,GO:0051704,GO:0055085,GO:0071944	-	ko:K11744	-	-	-	-	ko00000	-	-	-	AI-2E_transport
DOPLEBMP_00254	362663.ECP_1546	0.0	874.0	COG1282@1|root,COG1282@2|Bacteria,1MUP4@1224|Proteobacteria,1RMR4@1236|Gammaproteobacteria,3XN49@561|Escherichia	1236|Gammaproteobacteria	C	The transhydrogenation between NADH and NADP is coupled to respiration and ATP hydrolysis and functions as a proton pump across the membrane	pntB	GO:0000166,GO:0003674,GO:0003824,GO:0005488,GO:0005575,GO:0005623,GO:0005886,GO:0005887,GO:0006139,GO:0006725,GO:0006732,GO:0006733,GO:0006739,GO:0006740,GO:0006753,GO:0006793,GO:0006796,GO:0006807,GO:0008150,GO:0008152,GO:0008746,GO:0008750,GO:0009117,GO:0009987,GO:0016020,GO:0016021,GO:0016491,GO:0016651,GO:0016652,GO:0019362,GO:0019637,GO:0031224,GO:0031226,GO:0034641,GO:0036094,GO:0044237,GO:…	1.6.1.2	ko:K00325	ko00760,ko01100,map00760,map01100	-	R00112	RC00001	ko00000,ko00001,ko01000	-	-	iSBO_1134.SBO_1534,iYL1228.KPN_01527	PNTB
DOPLEBMP_00255	199310.c1995	0.0	973.0	COG3288@1|root,COG3288@2|Bacteria,1MVXU@1224|Proteobacteria,1RN23@1236|Gammaproteobacteria,3XMK7@561|Escherichia	1236|Gammaproteobacteria	C	The transhydrogenation between NADH and NADP is coupled to respiration and ATP hydrolysis and functions as a proton pump across the membrane	pntA	GO:0000166,GO:0003674,GO:0003824,GO:0005488,GO:0005515,GO:0005575,GO:0005623,GO:0005886,GO:0005887,GO:0006139,GO:0006725,GO:0006732,GO:0006733,GO:0006739,GO:0006740,GO:0006753,GO:0006793,GO:0006796,GO:0006807,GO:0008150,GO:0008152,GO:0008746,GO:0008750,GO:0009117,GO:0009987,GO:0016020,GO:0016021,GO:0016491,GO:0016651,GO:0016652,GO:0019362,GO:0019637,GO:0031224,GO:0031226,GO:0034641,GO:0036094,GO:…	1.6.1.2	ko:K00324	ko00760,ko01100,map00760,map01100	-	R00112	RC00001	ko00000,ko00001,ko01000	-	-	iEcE24377_1341.EcE24377A_1810	AlaDh_PNT_C,AlaDh_PNT_N,PNTB_4TM
DOPLEBMP_00256	155864.EDL933_2556	9.96e-217	599.0	28I6Q@1|root,2Z89M@2|Bacteria,1MWCS@1224|Proteobacteria,1RN42@1236|Gammaproteobacteria,3XN7G@561|Escherichia	1236|Gammaproteobacteria	S	Protein of unknown function (DUF1471)	ydgH	-	-	-	-	-	-	-	-	-	-	-	DUF1471
DOPLEBMP_00257	198214.SF1626	0.0	868.0	COG0531@1|root,COG0531@2|Bacteria,1MUA2@1224|Proteobacteria,1RNND@1236|Gammaproteobacteria	1236|Gammaproteobacteria	E	Arginine ornithine antiporter	ydgI	GO:0005575,GO:0005623,GO:0005886,GO:0005887,GO:0016020,GO:0016021,GO:0031224,GO:0031226,GO:0044425,GO:0044459,GO:0044464,GO:0071944	-	ko:K03757,ko:K03758	-	-	-	-	ko00000,ko02000	2.A.3.2	-	iAPECO1_1312.APECO1_688,iECOK1_1307.ECOK1_1723,iECS88_1305.ECS88_1650,iUMN146_1321.UM146_09140,iUTI89_1310.UTI89_C1793	AA_permease_2
DOPLEBMP_00258	199310.c1998	2.6e-175	488.0	COG1028@1|root,COG1028@2|Bacteria,1MUUV@1224|Proteobacteria,1RPGM@1236|Gammaproteobacteria,3XP7I@561|Escherichia	1236|Gammaproteobacteria	IQ	Catalyzes the reduction of dihydromonapterin to tetrahydromonapterin. Also has lower activity with dihydrofolate	folM	GO:0003674,GO:0003824,GO:0008150,GO:0008152,GO:0016491,GO:0016645,GO:0016646,GO:0055114,GO:0071172	1.5.1.3,1.5.1.33,1.5.1.50	ko:K03793,ko:K13938	ko00670,ko00790,ko01100,map00670,map00790,map01100	-	R00936,R00939,R11019	RC00109,RC03327	ko00000,ko00001,ko01000	-	-	iECUMN_1333.ECUMN_1894	adh_short,adh_short_C2
DOPLEBMP_00259	199310.c1999	6.56e-70	211.0	COG3136@1|root,COG3136@2|Bacteria,1RH8C@1224|Proteobacteria,1S69X@1236|Gammaproteobacteria,3XPPD@561|Escherichia	1236|Gammaproteobacteria	S	GlpM protein	ydgC	GO:0005575,GO:0005623,GO:0005886,GO:0016020,GO:0044464,GO:0071944	-	ko:K02442	-	-	-	-	ko00000	-	-	-	GlpM
DOPLEBMP_00260	199310.c2000	6.27e-169	473.0	COG0745@1|root,COG0745@2|Bacteria,1Q2S0@1224|Proteobacteria,1RQZZ@1236|Gammaproteobacteria,3XMQA@561|Escherichia	1236|Gammaproteobacteria	K	transcriptional Regulatory protein	rstA	-	-	ko:K07661	ko02020,map02020	M00446	-	-	ko00000,ko00001,ko00002,ko02022	-	-	-	Response_reg,Trans_reg_C
DOPLEBMP_00261	199310.c2001	4.03e-315	858.0	COG0642@1|root,COG2205@2|Bacteria,1N9SU@1224|Proteobacteria,1RMF5@1236|Gammaproteobacteria,3XN6Q@561|Escherichia	1236|Gammaproteobacteria	T	Member of the two-component regulatory system RstB RstA. RstB functions as a membrane-associated protein kinase that phosphorylates RstA	rstB	GO:0005575,GO:0005623,GO:0005886,GO:0006464,GO:0006468,GO:0006793,GO:0006796,GO:0006807,GO:0007154,GO:0007165,GO:0008150,GO:0008152,GO:0009987,GO:0016020,GO:0016310,GO:0018106,GO:0018193,GO:0018202,GO:0019538,GO:0023014,GO:0023052,GO:0036211,GO:0043170,GO:0043412,GO:0044237,GO:0044238,GO:0044260,GO:0044267,GO:0044464,GO:0046777,GO:0050789,GO:0050794,GO:0050896,GO:0051716,GO:0065007,GO:0071704,GO:…	2.7.13.3	ko:K07639	ko02020,map02020	M00446	-	-	ko00000,ko00001,ko00002,ko01000,ko01001,ko02022	-	-	-	HAMP,HATPase_c,HisKA
DOPLEBMP_00262	199310.c2002	7.31e-222	612.0	28I61@1|root,2Z895@2|Bacteria,1NE22@1224|Proteobacteria,1RS77@1236|Gammaproteobacteria,3XNM8@561|Escherichia	1236|Gammaproteobacteria	J	Trans-acting protein required for termination of DNA replication. Binds to DNA replication terminator sequences (terA to terF) to prevent the passage of replication forks. The termination efficiency will be affected by the affinity of this protein for the terminator sequence	tus	GO:0003674,GO:0003676,GO:0003677,GO:0005488,GO:0005575,GO:0005622,GO:0005623,GO:0005737,GO:0006139,GO:0006259,GO:0006260,GO:0006261,GO:0006274,GO:0006275,GO:0006725,GO:0006807,GO:0008150,GO:0008152,GO:0008156,GO:0009058,GO:0009059,GO:0009889,GO:0009890,GO:0009892,GO:0009987,GO:0010556,GO:0010558,GO:0010605,GO:0019219,GO:0019222,GO:0031323,GO:0031324,GO:0031326,GO:0031327,GO:0034641,GO:0034645,GO:…	-	ko:K10748	-	-	-	-	ko00000,ko03032	-	-	-	Ter
DOPLEBMP_00263	199310.c2003	0.0	923.0	COG0114@1|root,COG0114@2|Bacteria,1MUQI@1224|Proteobacteria,1RNUS@1236|Gammaproteobacteria,3XN3G@561|Escherichia	1236|Gammaproteobacteria	C	Involved in the TCA cycle. Catalyzes the stereospecific interconversion of fumarate to L-malate	fumC	GO:0003674,GO:0003824,GO:0004333,GO:0006082,GO:0006091,GO:0006099,GO:0006101,GO:0006106,GO:0006108,GO:0006950,GO:0006979,GO:0008150,GO:0008152,GO:0009060,GO:0009987,GO:0015980,GO:0016829,GO:0016835,GO:0016836,GO:0016999,GO:0017144,GO:0019752,GO:0043436,GO:0043648,GO:0044237,GO:0044238,GO:0044281,GO:0045333,GO:0050896,GO:0055114,GO:0071704,GO:0072350	4.2.1.2	ko:K01679	ko00020,ko00620,ko00720,ko01100,ko01110,ko01120,ko01130,ko01200,ko04934,ko05200,ko05211,map00020,map00620,map00720,map01100,map01110,map01120,map01130,map01200,map04934,map05200,map05211	M00009,M00011,M00173,M00376	R01082	RC00443	ko00000,ko00001,ko00002,ko01000	-	-	-	FumaraseC_C,Lyase_1
DOPLEBMP_00264	199310.c2004	0.0	1104.0	COG1838@1|root,COG1951@1|root,COG1838@2|Bacteria,COG1951@2|Bacteria,1MUV9@1224|Proteobacteria,1RN8U@1236|Gammaproteobacteria,3XNKC@561|Escherichia	1236|Gammaproteobacteria	C	Catalyzes the reversible hydration of fumarate to (S)- malate. Functions as an aerobic enzyme in the direction of malate formation as part of the citric acid cycle. Accounts for about 80 of the fumarase activity when the bacteria grow aerobically. To a lesser extent, also displays D-tartrate dehydratase activity in vitro, but is not able to convert (R)-malate, L-tartrate or meso- tartrate. Can al…	fumA	GO:0003674,GO:0003824,GO:0004333,GO:0005488,GO:0005515,GO:0006082,GO:0006091,GO:0006099,GO:0006101,GO:0008150,GO:0008152,GO:0009060,GO:0009987,GO:0015980,GO:0016829,GO:0016835,GO:0016836,GO:0016853,GO:0016860,GO:0016862,GO:0016999,GO:0017144,GO:0019752,GO:0042802,GO:0043436,GO:0044237,GO:0044238,GO:0044281,GO:0045333,GO:0048037,GO:0050163,GO:0051536,GO:0051539,GO:0051540,GO:0055114,GO:0071704,GO:…	4.2.1.2	ko:K01676	ko00020,ko00620,ko00720,ko01100,ko01110,ko01120,ko01130,ko01200,map00020,map00620,map00720,map01100,map01110,map01120,map01130,map01200	M00009,M00011,M00173,M00374	R01082	RC00443	ko00000,ko00001,ko00002,ko01000	-	-	iEC55989_1330.EC55989_1778	Fumerase,Fumerase_C
DOPLEBMP_00265	199310.c2005	5.09e-283	773.0	COG1482@1|root,COG1482@2|Bacteria,1MUD8@1224|Proteobacteria,1RQX8@1236|Gammaproteobacteria,3XN57@561|Escherichia	1236|Gammaproteobacteria	G	mannose-6-phosphate isomerase	manA	GO:0000032,GO:0000271,GO:0003674,GO:0003824,GO:0004476,GO:0005575,GO:0005622,GO:0005623,GO:0005737,GO:0005829,GO:0005975,GO:0005976,GO:0005996,GO:0006013,GO:0006056,GO:0006057,GO:0006139,GO:0006464,GO:0006486,GO:0006725,GO:0006807,GO:0008150,GO:0008152,GO:0009056,GO:0009058,GO:0009059,GO:0009100,GO:0009101,GO:0009225,GO:0009226,GO:0009242,GO:0009298,GO:0009987,GO:0016051,GO:0016052,GO:0016853,GO:…	5.3.1.8	ko:K01809	ko00051,ko00520,ko01100,ko01110,ko01130,map00051,map00520,map01100,map01110,map01130	M00114	R01819	RC00376	ko00000,ko00001,ko00002,ko01000	-	-	iAPECO1_1312.APECO1_696,iECOK1_1307.ECOK1_1731,iECS88_1305.ECS88_1659,iSFV_1184.SFV_1629,iSF_1195.SF1636,iSFxv_1172.SFxv_1833,iS_1188.S1767,iUMN146_1321.UM146_09090,iUTI89_1310.UTI89_C1801	PMI_typeI
DOPLEBMP_00266	199310.c2006	0.0	966.0	COG5339@1|root,COG5339@2|Bacteria,1MYKE@1224|Proteobacteria,1RRAU@1236|Gammaproteobacteria,3XM7K@561|Escherichia	1236|Gammaproteobacteria	S	identical protein binding	ydgA	GO:0003674,GO:0005488,GO:0005515,GO:0042802	-	-	-	-	-	-	-	-	-	-	DUF945
DOPLEBMP_00267	362663.ECP_1559	2.1e-259	713.0	2DBSC@1|root,2ZARH@2|Bacteria,1MY6H@1224|Proteobacteria,1RRGX@1236|Gammaproteobacteria,3XQPN@561|Escherichia	1236|Gammaproteobacteria	M	Enhances the activity of the UidB (GusB) glucuronide transporter, on its own however it has no transport activity. Glucuronide transport does not occur in strain K12 due to a variant at position 100 of the UidB (GusB, AC P0CE44, AC P0CE45) protein	uidC	GO:0005575,GO:0005623,GO:0009279,GO:0016020,GO:0019867,GO:0030312,GO:0030313,GO:0031975,GO:0044462,GO:0044464,GO:0071944	-	ko:K16140	-	-	-	-	ko00000,ko02000	1.B.25.1.5	-	-	OprD
DOPLEBMP_00269	362663.ECP_1560	5.81e-203	569.0	COG2211@1|root,COG2211@2|Bacteria,1MVUM@1224|Proteobacteria,1RP5J@1236|Gammaproteobacteria	1236|Gammaproteobacteria	G	COG2211 Na melibiose symporter and related transporters	uidB	GO:0003674,GO:0005215,GO:0005575,GO:0005623,GO:0005886,GO:0016020,GO:0044464,GO:0071944	-	ko:K03292,ko:K16139	-	-	-	-	ko00000,ko02000	2.A.2	-	-	MFS_2
DOPLEBMP_00270	362663.ECP_1560	1.28e-100	303.0	COG2211@1|root,COG2211@2|Bacteria,1MVUM@1224|Proteobacteria,1RP5J@1236|Gammaproteobacteria	1236|Gammaproteobacteria	G	COG2211 Na melibiose symporter and related transporters	uidB	GO:0003674,GO:0005215,GO:0005575,GO:0005623,GO:0005886,GO:0016020,GO:0044464,GO:0071944	-	ko:K03292,ko:K16139	-	-	-	-	ko00000,ko02000	2.A.2	-	-	MFS_2
DOPLEBMP_00271	199310.c2009	0.0	1259.0	COG3250@1|root,COG3250@2|Bacteria,1MVBN@1224|Proteobacteria,1RMER@1236|Gammaproteobacteria,3XQ7T@561|Escherichia	1236|Gammaproteobacteria	G	Belongs to the glycosyl hydrolase 2 family	uidA	GO:0003674,GO:0003824,GO:0004553,GO:0004566,GO:0005488,GO:0005515,GO:0005575,GO:0005622,GO:0005623,GO:0005737,GO:0005829,GO:0005975,GO:0006082,GO:0008150,GO:0008152,GO:0009056,GO:0009987,GO:0016043,GO:0016052,GO:0016054,GO:0016137,GO:0016139,GO:0016787,GO:0016798,GO:0019389,GO:0019391,GO:0019752,GO:0022607,GO:0042802,GO:0043436,GO:0043933,GO:0044085,GO:0044237,GO:0044238,GO:0044248,GO:0044262,GO:…	3.2.1.31	ko:K01195	ko00040,ko00531,ko00860,ko00944,ko00983,ko01100,ko01110,ko04142,map00040,map00531,map00860,map00944,map00983,map01100,map01110,map04142	M00014,M00076,M00077,M00078,M00129	R01478,R04979,R07818,R08127,R08260,R10830	RC00055,RC00171,RC00529,RC00530,RC00714,RC01251	ko00000,ko00001,ko00002,ko01000	-	-	-	Glyco_hydro_2,Glyco_hydro_2_C,Glyco_hydro_2_N
DOPLEBMP_00272	155864.EDL933_2572	2.41e-130	370.0	COG1309@1|root,COG1309@2|Bacteria,1RARJ@1224|Proteobacteria,1SXZ7@1236|Gammaproteobacteria,3XQ9Q@561|Escherichia	1236|Gammaproteobacteria	K	HTH-type transcriptional regulator UidR	uidR	GO:0000976,GO:0001067,GO:0003674,GO:0003676,GO:0003677,GO:0003690,GO:0003700,GO:0005488,GO:0005575,GO:0005622,GO:0005623,GO:0005737,GO:0005829,GO:0006139,GO:0006351,GO:0006355,GO:0006725,GO:0006807,GO:0008150,GO:0008152,GO:0009058,GO:0009059,GO:0009889,GO:0009890,GO:0009892,GO:0009987,GO:0010467,GO:0010468,GO:0010556,GO:0010558,GO:0010605,GO:0010629,GO:0016070,GO:0018130,GO:0019219,GO:0019222,GO:…	-	ko:K16138	-	-	-	-	ko00000,ko03000	-	-	-	TetR_N
DOPLEBMP_00273	155864.EDL933_2573	2.48e-176	492.0	COG1028@1|root,COG1028@2|Bacteria,1MUFX@1224|Proteobacteria,1RSP4@1236|Gammaproteobacteria,3XPH9@561|Escherichia	1236|Gammaproteobacteria	IQ	7-alpha-dehydroxylation of cholic acid, yielding deoxycholic acid and lithocholic acid, respectively. Highest affinity with taurochenodeoxycholic acid	hdhA	GO:0003674,GO:0003824,GO:0005488,GO:0005515,GO:0005575,GO:0005622,GO:0005623,GO:0005737,GO:0005829,GO:0006082,GO:0006629,GO:0008150,GO:0008152,GO:0008202,GO:0008206,GO:0008709,GO:0009056,GO:0009987,GO:0016043,GO:0016054,GO:0016229,GO:0016491,GO:0016614,GO:0016616,GO:0019752,GO:0022607,GO:0030573,GO:0032787,GO:0033764,GO:0042802,GO:0043436,GO:0043933,GO:0044085,GO:0044237,GO:0044238,GO:0044248,GO:…	1.1.1.159	ko:K00076	ko00121,map00121	-	-	-	ko00000,ko00001,ko01000	-	-	-	adh_short,adh_short_C2
DOPLEBMP_00274	155864.EDL933_2574	1.99e-237	654.0	COG1609@1|root,COG1609@2|Bacteria,1MXUS@1224|Proteobacteria,1RQFT@1236|Gammaproteobacteria,3XMGE@561|Escherichia	1236|Gammaproteobacteria	K	Maltose regulon Regulatory protein malI	malI	GO:0000976,GO:0001067,GO:0001130,GO:0001217,GO:0003674,GO:0003676,GO:0003677,GO:0003690,GO:0003700,GO:0005488,GO:0005575,GO:0006355,GO:0008150,GO:0009889,GO:0009890,GO:0009892,GO:0010468,GO:0010556,GO:0010558,GO:0010605,GO:0010629,GO:0019219,GO:0019222,GO:0031323,GO:0031324,GO:0031326,GO:0031327,GO:0032991,GO:0032993,GO:0043565,GO:0044212,GO:0045892,GO:0045934,GO:0048519,GO:0048523,GO:0050789,GO:…	-	ko:K16136	-	-	-	-	ko00000,ko03000	-	-	-	LacI,Peripla_BP_1
DOPLEBMP_00275	362663.ECP_1565	0.0	1024.0	COG1263@1|root,COG1264@1|root,COG1263@2|Bacteria,COG1264@2|Bacteria,1MU2P@1224|Proteobacteria,1RNF4@1236|Gammaproteobacteria,3XPA9@561|Escherichia	1236|Gammaproteobacteria	G	The phosphoenolpyruvate-dependent sugar phosphotransferase system (sugar PTS), a major carbohydrate active transport system, catalyzes the phosphorylation of incoming sugar substrates concomitantly with their translocation across the cell membrane. This system is involved in maltose transport. MalX can also recognize and transport glucose even though this sugar may not represent the natural subst…	malX	GO:0005575,GO:0005623,GO:0005886,GO:0008150,GO:0009758,GO:0016020,GO:0044464,GO:0071944	2.7.1.199,2.7.1.208	ko:K02790,ko:K02791	ko00010,ko00500,ko00520,ko02060,map00010,map00500,map00520,map02060	M00266	R02738,R04111	RC00017,RC03206	ko00000,ko00001,ko00002,ko01000,ko02000	4.A.1.1.3	-	iECNA114_1301.ECNA114_1668,iECSF_1327.ECSF_1482	PTS_EIIB,PTS_EIIC
DOPLEBMP_00276	362663.ECP_1566	1.27e-296	807.0	COG1168@1|root,COG1168@2|Bacteria,1MY33@1224|Proteobacteria,1RP58@1236|Gammaproteobacteria,3XNTB@561|Escherichia	1236|Gammaproteobacteria	E	maltose regulon	malY	GO:0003674,GO:0003824,GO:0004121,GO:0005488,GO:0006355,GO:0008144,GO:0008150,GO:0009889,GO:0010468,GO:0010556,GO:0016829,GO:0016846,GO:0019219,GO:0019222,GO:0019842,GO:0030170,GO:0031323,GO:0031326,GO:0036094,GO:0043167,GO:0043168,GO:0043433,GO:0044092,GO:0048037,GO:0048519,GO:0050662,GO:0050789,GO:0050794,GO:0051090,GO:0051171,GO:0051252,GO:0060255,GO:0065007,GO:0065009,GO:0070279,GO:0080090,GO:…	4.4.1.8	ko:K14155	ko00270,ko00450,ko01100,ko01110,ko01230,map00270,map00450,map01100,map01110,map01230	-	R00782,R01286,R02408,R04941	RC00056,RC00069,RC00382,RC00488,RC00710,RC01245,RC02303	ko00000,ko00001,ko01000,ko01007	-	-	iEC042_1314.EC042_1790,iECIAI1_1343.ECIAI1_1673,iECO103_1326.ECO103_1762,iECSE_1348.ECSE_1743,iECW_1372.ECW_m1788,iEKO11_1354.EKO11_2154,iEcE24377_1341.EcE24377A_1830,iWFL_1372.ECW_m1788	Aminotran_1_2
DOPLEBMP_00277	199310.c2015	2.42e-238	655.0	COG1816@1|root,COG1816@2|Bacteria,1MWBV@1224|Proteobacteria,1RNVI@1236|Gammaproteobacteria,3XMUY@561|Escherichia	1236|Gammaproteobacteria	F	Belongs to the metallo-dependent hydrolases superfamily. Adenosine and AMP deaminases family. Adenosine deaminase subfamily	add	GO:0003674,GO:0003824,GO:0004000,GO:0005575,GO:0005622,GO:0005623,GO:0005737,GO:0005829,GO:0006139,GO:0006144,GO:0006152,GO:0006154,GO:0006163,GO:0006164,GO:0006725,GO:0006753,GO:0006793,GO:0006796,GO:0006807,GO:0006950,GO:0006974,GO:0008150,GO:0008152,GO:0009056,GO:0009058,GO:0009112,GO:0009113,GO:0009116,GO:0009117,GO:0009119,GO:0009123,GO:0009124,GO:0009126,GO:0009127,GO:0009156,GO:0009161,GO:…	3.5.4.4	ko:K01488	ko00230,ko01100,ko05340,map00230,map01100,map05340	-	R01560,R02556	RC00477	ko00000,ko00001,ko01000	-	-	iSFV_1184.SFV_1640,iSF_1195.SF1648,iSFxv_1172.SFxv_1849,iS_1188.S1780	A_deaminase
DOPLEBMP_00278	155864.EDL933_2578	6.86e-256	701.0	COG0673@1|root,COG0673@2|Bacteria,1MU8F@1224|Proteobacteria,1RNKY@1236|Gammaproteobacteria,3XPCD@561|Escherichia	1236|Gammaproteobacteria	S	oxidoreductase activity	ydgJ	-	1.1.1.371	ko:K16044	ko00562,ko01120,map00562,map01120	-	R09954	RC00182	ko00000,ko00001,ko01000	-	-	-	GFO_IDH_MocA,GFO_IDH_MocA_C
DOPLEBMP_00279	155864.EDL933_2580	2.24e-45	146.0	2CN5N@1|root,32S5U@2|Bacteria,1MZM3@1224|Proteobacteria,1S9B1@1236|Gammaproteobacteria,3XPYY@561|Escherichia	1236|Gammaproteobacteria	K	Hha and Cnu (YdgT) increase the number of genes bound by H-NS StpA and may also modulate the oligomerization of the H-NS StpA-complex on DNA. The complex formed with H-NS binds to the specific 26-bp cnb site in the origin of replication oriC	cnu	GO:0006355,GO:0008150,GO:0009889,GO:0009891,GO:0009893,GO:0010468,GO:0010556,GO:0010557,GO:0010604,GO:0010628,GO:0019219,GO:0019222,GO:0031323,GO:0031325,GO:0031326,GO:0031328,GO:0031554,GO:0043243,GO:0043244,GO:0043900,GO:0043901,GO:0045893,GO:0045935,GO:0048518,GO:0048519,GO:0048522,GO:0048523,GO:0050789,GO:0050794,GO:0051128,GO:0051130,GO:0051171,GO:0051173,GO:0051252,GO:0051254,GO:0060255,GO:…	-	-	-	-	-	-	-	-	-	-	HHA
DOPLEBMP_00280	199310.c2018	2.36e-95	278.0	29D1G@1|root,2ZZZI@2|Bacteria,1RCYV@1224|Proteobacteria,1S3X8@1236|Gammaproteobacteria,3XPNB@561|Escherichia	1236|Gammaproteobacteria	S	Protein of unknown function (DUF2569)	ydgK	GO:0005575,GO:0005623,GO:0005886,GO:0016020,GO:0044464,GO:0071944	-	-	-	-	-	-	-	-	-	-	DUF2569
DOPLEBMP_00281	1440052.EAKF1_ch4424c	2.23e-121	348.0	COG4657@1|root,COG4657@2|Bacteria,1MU8X@1224|Proteobacteria,1RQDN@1236|Gammaproteobacteria,3XMS7@561|Escherichia	1236|Gammaproteobacteria	C	Part of a membrane complex involved in electron transport. Required to maintain the reduced state of SoxR	rnfA	GO:0003674,GO:0003824,GO:0005575,GO:0005623,GO:0005886,GO:0008150,GO:0008152,GO:0016020,GO:0016491,GO:0016651,GO:0044464,GO:0055114,GO:0071944	-	ko:K03617	-	-	-	-	ko00000	-	-	-	Rnf-Nqr
DOPLEBMP_00282	155864.EDL933_2583	8.18e-128	364.0	COG2878@1|root,COG2878@2|Bacteria,1MUWU@1224|Proteobacteria,1RNSJ@1236|Gammaproteobacteria,3XPHR@561|Escherichia	1236|Gammaproteobacteria	C	Part of a membrane complex involved in electron transport. Required to maintain the reduced state of SoxR	rnfB	GO:0003674,GO:0003824,GO:0008150,GO:0008152,GO:0016491,GO:0016651,GO:0055114	-	ko:K03616	-	-	-	-	ko00000	-	-	-	FeS,Fer4_21
DOPLEBMP_00283	362663.ECP_1574	0.0	1080.0	COG4656@1|root,COG4656@2|Bacteria,1QTUI@1224|Proteobacteria,1RMIM@1236|Gammaproteobacteria,3XPF3@561|Escherichia	1236|Gammaproteobacteria	C	Belongs to the 4Fe4S bacterial-type ferredoxin family. RnfC subfamily	rnfC	GO:0003674,GO:0003824,GO:0008150,GO:0008152,GO:0016491,GO:0016651,GO:0055114	-	ko:K03615	-	-	-	-	ko00000	-	-	-	Complex1_51K,Fer4_10,Fer4_7,Fer4_8,RnfC_N,SLBB
DOPLEBMP_00284	362663.ECP_1575	4.28e-253	694.0	COG4658@1|root,COG4658@2|Bacteria,1MVY6@1224|Proteobacteria,1RMEU@1236|Gammaproteobacteria,3XP8K@561|Escherichia	1236|Gammaproteobacteria	C	Part of a membrane complex involved in electron transport. Required to maintain the reduced state of SoxR	rnfD	GO:0003674,GO:0003824,GO:0005575,GO:0005623,GO:0005886,GO:0008150,GO:0008152,GO:0016020,GO:0016491,GO:0016651,GO:0044464,GO:0055114,GO:0071944	-	ko:K03614	-	-	-	-	ko00000	-	-	-	NQR2_RnfD_RnfE
DOPLEBMP_00285	199310.c2023	4.02e-144	406.0	COG4659@1|root,COG4659@2|Bacteria,1RDEP@1224|Proteobacteria,1RPAD@1236|Gammaproteobacteria,3XM3D@561|Escherichia	1236|Gammaproteobacteria	C	Part of a membrane complex involved in electron transport. Required to maintain the reduced state of SoxR	rnfG	GO:0003674,GO:0003824,GO:0005575,GO:0005623,GO:0008150,GO:0008152,GO:0009279,GO:0016020,GO:0016491,GO:0016651,GO:0019867,GO:0030312,GO:0030313,GO:0031975,GO:0044462,GO:0044464,GO:0055114,GO:0071944	-	ko:K03612	-	-	-	-	ko00000	-	-	-	FMN_bind
DOPLEBMP_00286	155864.EDL933_2587	1.74e-155	437.0	COG4660@1|root,COG4660@2|Bacteria,1MW6N@1224|Proteobacteria,1RMEH@1236|Gammaproteobacteria,3XN79@561|Escherichia	1236|Gammaproteobacteria	C	Part of a membrane complex involved in electron transport. Required to maintain the reduced state of SoxR	rnfE	GO:0003674,GO:0003824,GO:0005575,GO:0005623,GO:0005886,GO:0008150,GO:0008152,GO:0016020,GO:0016021,GO:0016491,GO:0016651,GO:0031224,GO:0044425,GO:0044464,GO:0055114,GO:0071944	-	ko:K03613	-	-	-	-	ko00000	-	-	-	Rnf-Nqr
DOPLEBMP_00287	199310.c2025	3.44e-152	427.0	COG0177@1|root,COG0177@2|Bacteria,1MUYQ@1224|Proteobacteria,1RMHU@1236|Gammaproteobacteria,3XNCU@561|Escherichia	1236|Gammaproteobacteria	L	DNA repair enzyme that has both DNA N-glycosylase activity and AP-lyase activity. The DNA N-glycosylase activity releases various damaged pyrimidines from DNA by cleaving the N- glycosidic bond, leaving an AP (apurinic apyrimidinic) site. The AP-lyase activity cleaves the phosphodiester bond 3' to the AP site by a beta-elimination, leaving a 3'-terminal unsaturated sugar and a product with a term…	nth	GO:0000702,GO:0000703,GO:0003674,GO:0003824,GO:0003906,GO:0005488,GO:0006139,GO:0006259,GO:0006281,GO:0006284,GO:0006285,GO:0006725,GO:0006807,GO:0006950,GO:0006974,GO:0008150,GO:0008152,GO:0009314,GO:0009411,GO:0009416,GO:0009628,GO:0009987,GO:0016787,GO:0016798,GO:0016799,GO:0019104,GO:0033554,GO:0034641,GO:0034644,GO:0043170,GO:0044237,GO:0044238,GO:0044260,GO:0046483,GO:0048037,GO:0050896,GO:…	4.2.99.18	ko:K10773	ko03410,map03410	-	-	-	ko00000,ko00001,ko01000,ko03400	-	-	-	EndIII_4Fe-2S,HhH-GPD
DOPLEBMP_00288	199310.c2026	0.0	961.0	COG3104@1|root,COG3104@2|Bacteria,1MW6W@1224|Proteobacteria,1RM8P@1236|Gammaproteobacteria,3XMRM@561|Escherichia	1236|Gammaproteobacteria	U	Proton-dependent permease that transports di- and tripeptides	dtpA	GO:0003674,GO:0005215,GO:0005575,GO:0005623,GO:0005886,GO:0005887,GO:0006810,GO:0006811,GO:0006812,GO:0006855,GO:0006857,GO:0008150,GO:0008324,GO:0015075,GO:0015077,GO:0015078,GO:0015238,GO:0015291,GO:0015293,GO:0015294,GO:0015295,GO:0015318,GO:0015333,GO:0015672,GO:0015833,GO:0015893,GO:0016020,GO:0016021,GO:0022804,GO:0022857,GO:0022890,GO:0031224,GO:0031226,GO:0034220,GO:0035442,GO:0035443,GO:…	-	ko:K03305	-	-	-	-	ko00000	2.A.17	-	iB21_1397.B21_01594,iBWG_1329.BWG_1449,iEC042_1314.EC042_1803,iECBD_1354.ECBD_2009,iECB_1328.ECB_01604,iECDH10B_1368.ECDH10B_1768,iECDH1ME8569_1439.ECDH1ME8569_1578,iECD_1391.ECD_01604,iECH74115_1262.ECH74115_4843,iECSP_1301.ECSP_4476,iECUMN_1333.ECUMN_1925,iECs_1301.ECs4368,iETEC_1333.ETEC_1669,iEcDH1_1363.EcDH1_2006,iEcSMS35_1347.EcSMS35_1565,iEcolC_1368.EcolC_1995,iJO1366.b1634,iUMNK88_1353.UM…	PTR2
DOPLEBMP_00289	155864.EDL933_2591	4.74e-145	408.0	COG0625@1|root,COG0625@2|Bacteria,1MY47@1224|Proteobacteria,1RRI3@1236|Gammaproteobacteria,3XMJY@561|Escherichia	1236|Gammaproteobacteria	O	Catalyzes the conjugation of reduced glutathione (GSH) to a wide number of exogenous and endogenous hydrophobic electrophiles. Shows activity toward 1-chloro-2,4-dinitrobenzene (CDNB) and ethacrynic acid. Also possesses thiol disulfide oxidoreductase activity, using GSH to reduce bis-(2-hydroxyethyl) disulfide (HEDS). Has a low level of glutathione-dependent peroxidase activity toward cumene hydr…	gst	GO:0000302,GO:0003674,GO:0003824,GO:0004364,GO:0005575,GO:0005622,GO:0005623,GO:0005737,GO:0006950,GO:0006979,GO:0008150,GO:0009636,GO:0010035,GO:0016740,GO:0016765,GO:0042221,GO:0042493,GO:0042542,GO:0044424,GO:0044464,GO:0046677,GO:0050896,GO:1901700	2.5.1.18	ko:K00799	ko00480,ko00980,ko00982,ko00983,ko01524,ko05200,ko05204,ko05225,ko05418,map00480,map00980,map00982,map00983,map01524,map05200,map05204,map05225,map05418	-	R03522,R07002,R07003,R07004,R07023,R07024,R07025,R07026,R07069,R07070,R07083,R07084,R07091,R07092,R07093,R07094,R07100,R07113,R07116,R08280,R09409,R11905	RC00004,RC00069,RC00840,RC00948,RC01704,RC01705,RC01706,RC01758,RC01759,RC01765,RC01767,RC01769,RC02243,RC02527,RC02939,RC02940,RC02942,RC02943,RC02944	ko00000,ko00001,ko01000,ko02000	1.A.12.2.2,1.A.12.3.2	-	-	GST_C,GST_C_3,GST_N,GST_N_2,GST_N_3
DOPLEBMP_00290	362663.ECP_1581	4.55e-208	575.0	COG2240@1|root,COG2240@2|Bacteria,1MVC9@1224|Proteobacteria,1RMIE@1236|Gammaproteobacteria,3XMBR@561|Escherichia	1236|Gammaproteobacteria	H	Pyridoxal kinase involved in the salvage pathway of pyridoxal 5'-phosphate (PLP). Catalyzes the phosphorylation of pyridoxal to PLP	pdxY	GO:0003674,GO:0003824,GO:0005488,GO:0005515,GO:0005575,GO:0005622,GO:0005623,GO:0005737,GO:0005829,GO:0006081,GO:0006725,GO:0006732,GO:0006766,GO:0006767,GO:0006793,GO:0006796,GO:0006807,GO:0008150,GO:0008152,GO:0008478,GO:0009058,GO:0009108,GO:0009110,GO:0009443,GO:0009987,GO:0016301,GO:0016310,GO:0016740,GO:0016772,GO:0016773,GO:0017144,GO:0018130,GO:0019438,GO:0019637,GO:0034641,GO:0042364,GO:…	2.7.1.35	ko:K00868	ko00750,ko01100,map00750,map01100	-	R00174,R01909,R02493	RC00002,RC00017	ko00000,ko00001,ko01000	-	-	iE2348C_1286.E2348C_1723,iSDY_1059.SDY_2615	Phos_pyr_kin
DOPLEBMP_00291	155864.EDL933_2593	1.96e-315	858.0	COG0162@1|root,COG0162@2|Bacteria,1MVUQ@1224|Proteobacteria,1RPKC@1236|Gammaproteobacteria,3XM5P@561|Escherichia	1236|Gammaproteobacteria	J	to tRNA(Tyr) in a two-step reaction tyrosine is first activated by ATP to form Tyr- AMP and then transferred to the acceptor end of tRNA(Tyr)	tyrS	GO:0003674,GO:0003824,GO:0004812,GO:0004831,GO:0005575,GO:0005622,GO:0005623,GO:0005737,GO:0005829,GO:0006082,GO:0006139,GO:0006399,GO:0006412,GO:0006418,GO:0006437,GO:0006518,GO:0006520,GO:0006725,GO:0006807,GO:0008150,GO:0008152,GO:0009058,GO:0009059,GO:0009987,GO:0010467,GO:0016070,GO:0016874,GO:0016875,GO:0019538,GO:0019752,GO:0034641,GO:0034645,GO:0034660,GO:0043038,GO:0043039,GO:0043043,GO:…	6.1.1.1	ko:K01866	ko00970,map00970	M00359,M00360	R02918	RC00055,RC00523	ko00000,ko00001,ko00002,ko01000,ko01007,ko03016,ko03029	-	-	iAF1260.b1637,iBWG_1329.BWG_1452,iECDH10B_1368.ECDH10B_1771,iECDH1ME8569_1439.ECDH1ME8569_1581,iECH74115_1262.ECH74115_2349,iECIAI39_1322.ECIAI39_1418,iECNA114_1301.ECNA114_1685,iECO103_1326.ECO103_1778,iECO111_1330.ECO111_2107,iECO26_1355.ECO26_2366,iECSE_1348.ECSE_1760,iECSF_1327.ECSF_1500,iECSP_1301.ECSP_2202,iECUMN_1333.ECUMN_1928,iECW_1372.ECW_m1805,iECs_1301.ECs2346,iEKO11_1354.EKO11_2137,i…	S4,tRNA-synt_1b
DOPLEBMP_00292	198214.SF1663	1.46e-161	451.0	COG0259@1|root,COG0259@2|Bacteria,1NZUU@1224|Proteobacteria,1RMQ2@1236|Gammaproteobacteria	1236|Gammaproteobacteria	H	Catalyzes the oxidation of either pyridoxine 5'- phosphate (PNP) or pyridoxamine 5'-phosphate (PMP) into pyridoxal 5'-phosphate (PLP)	pdxH	GO:0000166,GO:0003674,GO:0003824,GO:0004733,GO:0005488,GO:0005515,GO:0005575,GO:0005622,GO:0005623,GO:0005737,GO:0005829,GO:0006081,GO:0006725,GO:0006732,GO:0006766,GO:0006767,GO:0006793,GO:0006796,GO:0006807,GO:0008144,GO:0008150,GO:0008152,GO:0008614,GO:0008615,GO:0009058,GO:0009108,GO:0009110,GO:0009443,GO:0009987,GO:0010181,GO:0016491,GO:0016638,GO:0016641,GO:0017144,GO:0018130,GO:0019438,GO:…	1.4.3.5	ko:K00275	ko00750,ko01100,ko01120,map00750,map01100,map01120	M00124	R00277,R00278,R01710,R01711	RC00048,RC00116	ko00000,ko00001,ko00002,ko01000	-	-	-	PNP_phzG_C,Putative_PNPOx
DOPLEBMP_00293	199310.c2031	4.63e-73	219.0	COG3895@1|root,COG3895@2|Bacteria,1N4BY@1224|Proteobacteria,1S3XI@1236|Gammaproteobacteria,3XPRD@561|Escherichia	1236|Gammaproteobacteria	S	Membrane-bound lysozyme-inhibitor of c-type lysozyme	mliC	GO:0003674,GO:0004857,GO:0005575,GO:0005623,GO:0008150,GO:0009279,GO:0016020,GO:0019867,GO:0030234,GO:0030312,GO:0030313,GO:0031975,GO:0043086,GO:0044092,GO:0044462,GO:0044464,GO:0050790,GO:0060241,GO:0065007,GO:0065009,GO:0071944,GO:0098772	-	-	-	-	-	-	-	-	-	-	MliC
DOPLEBMP_00294	469008.B21_01600	1.81e-274	749.0	COG2377@1|root,COG2377@2|Bacteria,1MV4E@1224|Proteobacteria,1RNTZ@1236|Gammaproteobacteria,3XNN7@561|Escherichia	1236|Gammaproteobacteria	F	Catalyzes the specific phosphorylation of 1,6-anhydro-N- acetylmuramic acid (anhMurNAc) with the simultaneous cleavage of the 1,6-anhydro ring, generating MurNAc-6-P. Is required for the utilization of anhMurNAc either imported from the medium or derived from its own cell wall murein, and thus plays a role in cell wall recycling	anmK	GO:0003674,GO:0003824,GO:0006793,GO:0006796,GO:0008150,GO:0008152,GO:0009987,GO:0016301,GO:0016310,GO:0016740,GO:0016772,GO:0044237	2.7.1.170	ko:K09001	-	-	-	-	ko00000,ko01000	-	-	iECABU_c1320.ECABU_c18930,iECED1_1282.ECED1_1841,ic_1306.c2032	AnmK
DOPLEBMP_00295	199310.c2033	7.63e-74	224.0	COG3133@1|root,COG3133@2|Bacteria,1RA1D@1224|Proteobacteria,1S202@1236|Gammaproteobacteria,3XPJ7@561|Escherichia	1236|Gammaproteobacteria	M	Outer membrane lipoprotein slyB	slyB	GO:0005575,GO:0005623,GO:0009279,GO:0016020,GO:0019867,GO:0030312,GO:0030313,GO:0031975,GO:0044462,GO:0044464,GO:0071944	-	ko:K06077	-	-	-	-	ko00000	-	-	-	Rick_17kDa_Anti
DOPLEBMP_00296	199310.c2034	2.35e-95	278.0	COG1846@1|root,COG1846@2|Bacteria,1N78T@1224|Proteobacteria,1S26B@1236|Gammaproteobacteria,3XPIP@561|Escherichia	1236|Gammaproteobacteria	K	Transcription regulator that can specifically activate or repress expression of target genes	slyA	GO:0001067,GO:0003674,GO:0003676,GO:0003677,GO:0003700,GO:0005488,GO:0006355,GO:0008150,GO:0009889,GO:0009890,GO:0009891,GO:0009892,GO:0009893,GO:0010468,GO:0010556,GO:0010557,GO:0010558,GO:0010604,GO:0010605,GO:0010628,GO:0010629,GO:0019219,GO:0019222,GO:0031323,GO:0031324,GO:0031325,GO:0031326,GO:0031327,GO:0031328,GO:0031333,GO:0031334,GO:0043254,GO:0044087,GO:0044089,GO:0044212,GO:0045892,GO:…	-	ko:K06075	-	-	-	-	ko00000,ko03000	-	-	-	MarR,MarR_2
DOPLEBMP_00297	199310.c2035	1.67e-50	159.0	2E3ZD@1|root,32YWB@2|Bacteria,1NCAP@1224|Proteobacteria,1SD9Z@1236|Gammaproteobacteria,3XQ01@561|Escherichia	1236|Gammaproteobacteria	S	Protein of unknown function (DUF1656)	ydhI	-	-	-	-	-	-	-	-	-	-	-	DUF1656
DOPLEBMP_00298	199310.c2036	1.03e-200	556.0	COG1566@1|root,COG1566@2|Bacteria,1MWG0@1224|Proteobacteria,1RRE3@1236|Gammaproteobacteria,3XNR4@561|Escherichia	1236|Gammaproteobacteria	V	Belongs to the membrane fusion protein (MFP) (TC 8.A.1) family	ydhJ	GO:0003674,GO:0005215,GO:0006810,GO:0006855,GO:0008150,GO:0015238,GO:0015546,GO:0015893,GO:0015906,GO:0022857,GO:0042221,GO:0042493,GO:0042886,GO:0042887,GO:0042891,GO:0042895,GO:0042908,GO:0042910,GO:0045117,GO:0050896,GO:0051179,GO:0051234,GO:0055085,GO:0071702,GO:0071705,GO:0072348,GO:1901474,GO:1901682,GO:1902599	-	-	-	-	-	-	-	-	-	-	Biotin_lipoyl_2,HlyD_3,HlyD_D23
DOPLEBMP_00299	362663.ECP_1591	0.0	1306.0	COG1289@1|root,COG1289@2|Bacteria,1MX9H@1224|Proteobacteria,1RMJ4@1236|Gammaproteobacteria,3XNU5@561|Escherichia	1236|Gammaproteobacteria	S	transmembrane transporter activity	ydhK	GO:0005575,GO:0005623,GO:0005886,GO:0016020,GO:0044464,GO:0071944	-	ko:K03468	-	-	-	-	ko00000,ko02000	2.A.85.1.2	-	-	FUSC
DOPLEBMP_00300	199310.c2038	7.02e-119	340.0	COG2032@1|root,COG2032@2|Bacteria,1RGV4@1224|Proteobacteria,1S6KW@1236|Gammaproteobacteria,3XPCR@561|Escherichia	1236|Gammaproteobacteria	P	Destroys radicals which are normally produced within the cells and which are toxic to biological systems	sodC	GO:0000302,GO:0000303,GO:0000305,GO:0003674,GO:0003824,GO:0004784,GO:0005488,GO:0005507,GO:0005575,GO:0005576,GO:0005615,GO:0005623,GO:0006801,GO:0006950,GO:0006979,GO:0008150,GO:0008152,GO:0008270,GO:0009636,GO:0009987,GO:0010035,GO:0016209,GO:0016491,GO:0016721,GO:0019430,GO:0030288,GO:0030313,GO:0031975,GO:0033554,GO:0034599,GO:0034614,GO:0042221,GO:0042597,GO:0043167,GO:0043169,GO:0044237,GO:…	1.15.1.1	ko:K04565	ko04146,ko04213,ko05014,ko05016,ko05020,map04146,map04213,map05014,map05016,map05020	-	-	-	ko00000,ko00001,ko01000	-	-	iEcolC_1368.EcolC_1983	Sod_Cu
DOPLEBMP_00301	199310.c2039	5.18e-220	606.0	COG4989@1|root,COG4989@2|Bacteria,1MY3G@1224|Proteobacteria,1RRIC@1236|Gammaproteobacteria,3XNH4@561|Escherichia	1236|Gammaproteobacteria	S	oxidoreductase activity	ydhF	GO:0005575,GO:0005622,GO:0005623,GO:0005737,GO:0005829,GO:0044424,GO:0044444,GO:0044464	-	-	-	-	-	-	-	-	-	-	Aldo_ket_red
DOPLEBMP_00302	316407.85675059	1.31e-52	165.0	COG3313@1|root,COG3313@2|Bacteria,1NGD5@1224|Proteobacteria,1SCBM@1236|Gammaproteobacteria,3XPYQ@561|Escherichia	1236|Gammaproteobacteria	S	Protein of unknown function (DUF1289)	ydhL	-	-	ko:K06938	-	-	-	-	ko00000	-	-	-	DUF1289
DOPLEBMP_00303	199310.c2042	1.12e-142	402.0	COG1309@1|root,COG1309@2|Bacteria,1RA4T@1224|Proteobacteria,1RNQH@1236|Gammaproteobacteria,3XP6H@561|Escherichia	1236|Gammaproteobacteria	K	Represses the transcription of the nemRA operon by binding to the nemR box	nemR	GO:0000976,GO:0001067,GO:0003674,GO:0003676,GO:0003677,GO:0003690,GO:0003700,GO:0005488,GO:0005575,GO:0005622,GO:0005623,GO:0005737,GO:0005829,GO:0006355,GO:0008150,GO:0009889,GO:0009890,GO:0009892,GO:0010468,GO:0010556,GO:0010558,GO:0010605,GO:0010629,GO:0019219,GO:0019222,GO:0031323,GO:0031324,GO:0031326,GO:0031327,GO:0043565,GO:0044212,GO:0044424,GO:0044444,GO:0044464,GO:0045892,GO:0045934,GO:…	-	ko:K16137	-	-	-	-	ko00000,ko03000	-	-	-	TetR_C_13,TetR_N
DOPLEBMP_00304	316407.85675061	1.93e-267	731.0	COG1902@1|root,COG1902@2|Bacteria,1MVIX@1224|Proteobacteria,1RMFI@1236|Gammaproteobacteria,3XMN8@561|Escherichia	1236|Gammaproteobacteria	C	N-ethylmaleimide reductase activity	nemA	GO:0000166,GO:0003674,GO:0003824,GO:0005488,GO:0005575,GO:0005622,GO:0005623,GO:0005737,GO:0005829,GO:0006725,GO:0006805,GO:0006807,GO:0008150,GO:0008152,GO:0008748,GO:0009056,GO:0009410,GO:0009987,GO:0010181,GO:0016491,GO:0016627,GO:0016628,GO:0016661,GO:0017144,GO:0018937,GO:0018973,GO:0018974,GO:0019326,GO:0019439,GO:0032553,GO:0034567,GO:0036094,GO:0042221,GO:0042537,GO:0043167,GO:0043168,GO:…	-	ko:K10680	ko00633,ko01120,map00633,map01120	-	R08014,R08017,R08042	RC00250	ko00000,ko00001,ko01000	-	-	-	Oxidored_FMN
DOPLEBMP_00305	1440052.EAKF1_ch4400c	7.56e-94	273.0	COG0346@1|root,COG0346@2|Bacteria,1RCYX@1224|Proteobacteria,1S1Z9@1236|Gammaproteobacteria,3XPJX@561|Escherichia	1236|Gammaproteobacteria	E	Catalyzes the conversion of hemimercaptal, formed from methylglyoxal and glutathione, to S-lactoylglutathione	gloA	GO:0003674,GO:0003824,GO:0004462,GO:0005488,GO:0005575,GO:0005622,GO:0005623,GO:0005737,GO:0005829,GO:0006081,GO:0006082,GO:0006089,GO:0006518,GO:0006575,GO:0006749,GO:0006790,GO:0006807,GO:0008150,GO:0008152,GO:0009056,GO:0009438,GO:0009987,GO:0016151,GO:0016829,GO:0016846,GO:0019243,GO:0019752,GO:0032787,GO:0034641,GO:0042180,GO:0042182,GO:0043167,GO:0043169,GO:0043436,GO:0043603,GO:0044237,GO:…	4.4.1.5	ko:K01759	ko00620,map00620	-	R02530	RC00004,RC00740	ko00000,ko00001,ko01000	-	-	iAPECO1_1312.APECO1_733,iECABU_c1320.ECABU_c19040,iECED1_1282.ECED1_1851,iECNA114_1301.ECNA114_1699,iECOK1_1307.ECOK1_1770,iECP_1309.ECP_1597,iECS88_1305.ECS88_1700,iECSF_1327.ECSF_1514,iLF82_1304.LF82_0861,iNRG857_1313.NRG857_08275,iUMN146_1321.UM146_08895,iUTI89_1310.UTI89_C1842,ic_1306.c2044	Glyoxalase
DOPLEBMP_00306	155864.EDL933_2609	8.78e-157	439.0	COG0847@1|root,COG0847@2|Bacteria,1MUPK@1224|Proteobacteria,1RMMH@1236|Gammaproteobacteria,3XPFQ@561|Escherichia	1236|Gammaproteobacteria	J	Trims short 3' overhangs of a variety of RNA species, leaving a one or two nucleotide 3' overhang. Responsible for the end-turnover of tRNA specifically removes the terminal AMP residue from uncharged tRNA (tRNA-C-C-A). Also appears to be involved in tRNA biosynthesis	rnt	GO:0000287,GO:0003674,GO:0003824,GO:0004518,GO:0004527,GO:0004540,GO:0005488,GO:0005515,GO:0005575,GO:0005622,GO:0005623,GO:0005737,GO:0005829,GO:0006139,GO:0006396,GO:0006399,GO:0006725,GO:0006807,GO:0008033,GO:0008150,GO:0008152,GO:0008408,GO:0009987,GO:0010467,GO:0016070,GO:0016787,GO:0016788,GO:0031123,GO:0034470,GO:0034641,GO:0034660,GO:0042780,GO:0042802,GO:0043167,GO:0043169,GO:0043170,GO:…	-	ko:K03683	-	-	-	-	ko00000,ko01000,ko03016	-	-	-	RNase_T
DOPLEBMP_00307	1440052.EAKF1_ch4396	4.35e-79	234.0	COG0278@1|root,COG0278@2|Bacteria,1MZ4V@1224|Proteobacteria,1S640@1236|Gammaproteobacteria,3XPRG@561|Escherichia	1236|Gammaproteobacteria	O	Monothiol glutaredoxin involved in the biogenesis of iron-sulfur clusters	grxD	GO:0003674,GO:0005488,GO:0005575,GO:0005622,GO:0005623,GO:0005737,GO:0005829,GO:0044424,GO:0044444,GO:0044464,GO:0048037,GO:0051536,GO:0051537,GO:0051540	-	ko:K07390	-	-	-	-	ko00000,ko03029,ko03110	-	-	iPC815.YPO2383,iYL1228.KPN_01992	Glutaredoxin
DOPLEBMP_00308	199310.c2049	3.37e-168	473.0	COG0791@1|root,COG0791@2|Bacteria,1N0EE@1224|Proteobacteria,1RP3P@1236|Gammaproteobacteria,3XN56@561|Escherichia	1236|Gammaproteobacteria	M	A murein DD-endopeptidase with specificity for D-Ala- meso-diaminopimelic acid (mDAP) cross-links. Its role is probably to cleave D-Ala-mDAP cross-links to allow insertion of new glycans and thus cell wall expansion. Functionally redundant with MepM and MepH. Partially suppresses an mepS disruption mutant	ydhO	GO:0000270,GO:0003674,GO:0003824,GO:0004175,GO:0006022,GO:0006508,GO:0006807,GO:0008150,GO:0008152,GO:0008233,GO:0009254,GO:0016787,GO:0019538,GO:0030203,GO:0043170,GO:0044238,GO:0070011,GO:0071704,GO:0140096,GO:1901135,GO:1901564	3.2.1.14	ko:K01183,ko:K19303	ko00520,ko01100,map00520,map01100	-	R01206,R02334	RC00467	ko00000,ko00001,ko01000,ko01002,ko01011	-	GH18	-	NLPC_P60
DOPLEBMP_00309	155864.EDL933_2613	8.25e-142	399.0	COG0605@1|root,COG0605@2|Bacteria,1MVW2@1224|Proteobacteria,1RP7X@1236|Gammaproteobacteria,3XN20@561|Escherichia	1236|Gammaproteobacteria	C	radicals which are normally produced within the cells and which are toxic to biological systems	sodB	GO:0000302,GO:0000303,GO:0000305,GO:0003674,GO:0003824,GO:0004784,GO:0005488,GO:0005506,GO:0005575,GO:0005622,GO:0005623,GO:0005737,GO:0006801,GO:0006950,GO:0006979,GO:0008150,GO:0008152,GO:0009636,GO:0009987,GO:0010035,GO:0016209,GO:0016491,GO:0016721,GO:0019430,GO:0033554,GO:0034599,GO:0034614,GO:0042221,GO:0043167,GO:0043169,GO:0044237,GO:0044424,GO:0044464,GO:0046872,GO:0046914,GO:0050896,GO:…	1.15.1.1	ko:K04564	ko04013,ko04068,ko04146,ko04211,ko04212,ko04213,ko05016,map04013,map04068,map04146,map04211,map04212,map04213,map05016	-	-	-	ko00000,ko00001,ko01000	-	-	iAF1260.b1656,iAPECO1_1312.APECO1_736,iB21_1397.B21_01616,iBWG_1329.BWG_1471,iE2348C_1286.E2348C_1742,iEC042_1314.EC042_1825,iEC55989_1330.EC55989_1824,iECABU_c1320.ECABU_c19090,iECBD_1354.ECBD_1987,iECB_1328.ECB_01626,iECDH10B_1368.ECDH10B_1790,iECDH1ME8569_1439.ECDH1ME8569_1601,iECD_1391.ECD_01626,iECED1_1282.ECED1_1855,iECH74115_1262.ECH74115_2368,iECIAI1_1343.ECIAI1_1708,iECO103_1326.ECO103_1…	Sod_Fe_C,Sod_Fe_N
DOPLEBMP_00310	199310.c2051	1.01e-256	706.0	COG0477@1|root,COG2814@2|Bacteria,1MU9G@1224|Proteobacteria,1RM9G@1236|Gammaproteobacteria,3XM7H@561|Escherichia	1236|Gammaproteobacteria	EGP	transmembrane transport	ydhP	GO:0005575,GO:0005623,GO:0005886,GO:0016020,GO:0044464,GO:0071944	-	ko:K18567,ko:K19577	-	-	-	-	ko00000,ko02000	2.A.1.2.25,2.A.1.2.65	-	-	MFS_1
DOPLEBMP_00312	362663.ECP_1605	3.93e-248	681.0	COG1609@1|root,COG1609@2|Bacteria,1MVUR@1224|Proteobacteria,1RN2K@1236|Gammaproteobacteria,3XNMI@561|Escherichia	1236|Gammaproteobacteria	K	Is the main repressor of the genes involved in the de novo synthesis of purine nucleotides, regulating purB, purC, purEK, purF, purHD, purL, purMN and guaBA expression. PurR is allosterically activated to bind its cognate DNA by binding the purine corepressors, hypoxanthine or guanine, thereby effecting transcription repression	purR	GO:0001130,GO:0001131,GO:0001141,GO:0001217,GO:0002054,GO:0002057,GO:0002060,GO:0003674,GO:0003700,GO:0005488,GO:0005575,GO:0005622,GO:0005623,GO:0005737,GO:0005829,GO:0006140,GO:0006355,GO:0008150,GO:0009889,GO:0009890,GO:0009892,GO:0010468,GO:0010556,GO:0010558,GO:0010563,GO:0010605,GO:0010629,GO:0019219,GO:0019220,GO:0019222,GO:0030808,GO:0030809,GO:0031323,GO:0031324,GO:0031326,GO:0031327,GO:…	-	ko:K02529,ko:K03604	-	-	-	-	ko00000,ko03000	-	-	-	LacI,Peripla_BP_3
DOPLEBMP_00313	469008.B21_01619	5.26e-235	645.0	COG0583@1|root,COG0583@2|Bacteria,1P293@1224|Proteobacteria,1RPK0@1236|Gammaproteobacteria,3XMPY@561|Escherichia	1236|Gammaproteobacteria	K	DNA-binding transcription factor activity	ydhB	-	-	-	-	-	-	-	-	-	-	-	HTH_1,LysR_substrate
DOPLEBMP_00314	199310.c2054	3.89e-284	777.0	COG0477@1|root,COG2814@2|Bacteria,1N196@1224|Proteobacteria,1RPMD@1236|Gammaproteobacteria,3XMDG@561|Escherichia	1236|Gammaproteobacteria	P	drug transmembrane transporter activity	ydhC	GO:0005575,GO:0005623,GO:0005886,GO:0016020,GO:0044464,GO:0071944	-	-	-	-	-	-	-	-	-	-	MFS_1
DOPLEBMP_00315	199310.c2055	5.35e-294	800.0	COG2230@1|root,COG2230@2|Bacteria,1MX3U@1224|Proteobacteria,1RNID@1236|Gammaproteobacteria,3XMDR@561|Escherichia	1236|Gammaproteobacteria	M	Transfers a methylene group from S-adenosyl-L-methionine to the cis double bond of an unsaturated fatty acid chain resulting in the replacement of the double bond with a methylene bridge	cfa	GO:0003674,GO:0003824,GO:0005575,GO:0005622,GO:0005623,GO:0005737,GO:0005829,GO:0006629,GO:0008150,GO:0008152,GO:0008168,GO:0008757,GO:0008825,GO:0009987,GO:0016740,GO:0016741,GO:0030258,GO:0032259,GO:0044237,GO:0044238,GO:0044255,GO:0044424,GO:0044444,GO:0044464,GO:0071704	2.1.1.79	ko:K00574	-	-	-	-	ko00000,ko01000	-	-	iEC55989_1330.EC55989_1829,iECIAI1_1343.ECIAI1_1713,iECO103_1326.ECO103_1803,iECSE_1348.ECSE_1785,iEcE24377_1341.EcE24377A_1875	CMAS
DOPLEBMP_00316	198214.SF1690	4.89e-153	429.0	COG0307@1|root,COG0307@2|Bacteria,1MUMB@1224|Proteobacteria,1RMSY@1236|Gammaproteobacteria	1236|Gammaproteobacteria	H	Riboflavin synthase	ribE	GO:0003674,GO:0003824,GO:0004746,GO:0005575,GO:0005622,GO:0005623,GO:0005737,GO:0005829,GO:0006766,GO:0006767,GO:0006771,GO:0006807,GO:0008150,GO:0008152,GO:0009058,GO:0009110,GO:0009231,GO:0009987,GO:0016740,GO:0016765,GO:0017144,GO:0018130,GO:0034641,GO:0042364,GO:0042726,GO:0042727,GO:0044237,GO:0044249,GO:0044271,GO:0044281,GO:0044283,GO:0044424,GO:0044444,GO:0044464,GO:0046483,GO:0071704,GO:…	2.5.1.9	ko:K00793	ko00740,ko01100,ko01110,map00740,map01100,map01110	M00125	R00066	RC00958,RC00960	ko00000,ko00001,ko00002,ko01000	-	-	iECABU_c1320.ECABU_c19160,iECP_1309.ECP_1609,ic_1306.c2056	Lum_binding
DOPLEBMP_00317	199310.c2057	0.0	869.0	COG0534@1|root,COG0534@2|Bacteria,1MUAM@1224|Proteobacteria,1RP5M@1236|Gammaproteobacteria,3XMVX@561|Escherichia	1236|Gammaproteobacteria	P	Multidrug efflux pump that functions probably as a Na( ) drug antiporter	mdtK	GO:0000302,GO:0003674,GO:0005215,GO:0005575,GO:0005623,GO:0005886,GO:0006810,GO:0006855,GO:0006857,GO:0006950,GO:0006979,GO:0008150,GO:0009987,GO:0015238,GO:0015833,GO:0015893,GO:0016020,GO:0022857,GO:0033554,GO:0034599,GO:0034614,GO:0035442,GO:0035672,GO:0035673,GO:0042221,GO:0042493,GO:0042886,GO:0042887,GO:0042891,GO:0042895,GO:0042938,GO:0044464,GO:0046677,GO:0050896,GO:0051179,GO:0051234,GO:…	-	ko:K03327	-	-	-	-	ko00000,ko02000	2.A.66.1	-	-	MatE
DOPLEBMP_00318	199310.c2058	6.21e-238	661.0	COG3468@1|root,COG3468@2|Bacteria,1NQVP@1224|Proteobacteria,1SMRB@1236|Gammaproteobacteria,3XNU0@561|Escherichia	1236|Gammaproteobacteria	MU	cellular response to DNA damage stimulus	ydhQ	GO:0006950,GO:0006974,GO:0008150,GO:0009987,GO:0033554,GO:0050896,GO:0051716	-	-	-	-	-	-	-	-	-	-	AIDA,Pertactin
DOPLEBMP_00321	469008.B21_01626	5.03e-67	203.0	2C948@1|root,32SAI@2|Bacteria,1MZC2@1224|Proteobacteria,1S98Z@1236|Gammaproteobacteria,3XPUJ@561|Escherichia	1236|Gammaproteobacteria	S	oxidoreductase activity	ydhR	GO:0005575,GO:0005622,GO:0005623,GO:0005737,GO:0005829,GO:0044424,GO:0044444,GO:0044464	-	-	-	-	-	-	-	-	-	-	ydhR
DOPLEBMP_00322	362663.ECP_1615	0.0	1055.0	COG4529@1|root,COG4529@2|Bacteria,1N8CF@1224|Proteobacteria,1RS86@1236|Gammaproteobacteria,3XP0H@561|Escherichia	1236|Gammaproteobacteria	S	FAD-NAD(P)-binding	ydhS	-	-	-	-	-	-	-	-	-	-	-	NAD_binding_9
DOPLEBMP_00323	155864.EDL933_2625	4.73e-76	238.0	2DBJN@1|root,2Z9MR@2|Bacteria,1R6VT@1224|Proteobacteria,1S0US@1236|Gammaproteobacteria,3XQ4K@561|Escherichia	1236|Gammaproteobacteria	-	-	ydhT	-	-	-	-	-	-	-	-	-	-	-	-
DOPLEBMP_00324	362663.ECP_1617	9.1e-191	529.0	COG4117@1|root,COG4117@2|Bacteria,1R4HB@1224|Proteobacteria,1RSIU@1236|Gammaproteobacteria,3XQV0@561|Escherichia	1236|Gammaproteobacteria	C	respiratory electron transport chain	ydhU	GO:0005575,GO:0005623,GO:0005886,GO:0016020,GO:0044464,GO:0071944	-	ko:K08354	ko00920,ko01120,map00920,map01120	-	R10149	RC02823	ko00000,ko00001,ko02000	5.A.3.5	-	-	Ni_hydr_CYTB
DOPLEBMP_00325	199310.c2065	6.41e-171	476.0	COG0437@1|root,COG0437@2|Bacteria,1R5IV@1224|Proteobacteria,1RR1Z@1236|Gammaproteobacteria,3XQ9N@561|Escherichia	1236|Gammaproteobacteria	C	4 iron, 4 sulfur cluster binding	ydhX	GO:0005575,GO:0005623,GO:0030288,GO:0030313,GO:0031975,GO:0042597,GO:0044464	-	ko:K08353	ko00920,ko01120,map00920,map01120	-	R10149	RC02823	ko00000,ko00001,ko02000	5.A.3.5	-	-	Fer4_11,Fer4_3,Fer4_7
DOPLEBMP_00326	155864.EDL933_2628	3.57e-150	422.0	28VFF@1|root,2ZHI0@2|Bacteria,1RBE4@1224|Proteobacteria,1S3H4@1236|Gammaproteobacteria,3XQRK@561|Escherichia	1236|Gammaproteobacteria	-	-	ydhW	-	-	-	-	-	-	-	-	-	-	-	-
DOPLEBMP_00327	199310.c2067	0.0	1455.0	COG2414@1|root,COG2414@2|Bacteria,1MWBB@1224|Proteobacteria,1RSCT@1236|Gammaproteobacteria,3XQTC@561|Escherichia	1236|Gammaproteobacteria	C	oxidoreductase activity, acting on the aldehyde or oxo group of donors, iron-sulfur protein as acceptor	ydhV	GO:0003674,GO:0003824,GO:0005488,GO:0005575,GO:0005623,GO:0005886,GO:0008150,GO:0008152,GO:0016020,GO:0016491,GO:0016614,GO:0030151,GO:0033719,GO:0043167,GO:0043169,GO:0043546,GO:0044464,GO:0046872,GO:0046914,GO:0048037,GO:0050662,GO:0051536,GO:0051539,GO:0051540,GO:0055114,GO:0071944,GO:0097159,GO:1901363	1.2.7.5	ko:K03738	ko00030,ko01100,ko01120,ko01200,map00030,map01100,map01120,map01200	M00309	R08571	RC00242	ko00000,ko00001,ko00002,ko01000	-	-	-	AFOR_C,AFOR_N
DOPLEBMP_00328	199310.c2068	6.66e-144	406.0	COG0437@1|root,COG0437@2|Bacteria,1MUIE@1224|Proteobacteria,1RZEF@1236|Gammaproteobacteria,3XQFQ@561|Escherichia	1236|Gammaproteobacteria	C	4 iron, 4 sulfur cluster binding	ydhY	-	-	-	-	-	-	-	-	-	-	-	Fer4,Fer4_3,Fer4_4,Fer4_6
DOPLEBMP_00329	198214.SF1703	1.81e-41	136.0	2D4UA@1|root,32THM@2|Bacteria,1N1HX@1224|Proteobacteria,1SDWM@1236|Gammaproteobacteria	1236|Gammaproteobacteria	S	fumarate hydratase activity	ydhZ	GO:0003674,GO:0003824,GO:0004333,GO:0016829,GO:0016835,GO:0016836	-	-	-	-	-	-	-	-	-	-	DUF2767
DOPLEBMP_00330	155864.EDL933_2633	0.0	904.0	COG0469@1|root,COG0469@2|Bacteria,1MU21@1224|Proteobacteria,1RMW3@1236|Gammaproteobacteria,3XMTB@561|Escherichia	1236|Gammaproteobacteria	F	Pyruvate kinase	pykF	GO:0003674,GO:0003824,GO:0004743,GO:0005488,GO:0005515,GO:0005575,GO:0005622,GO:0005623,GO:0005737,GO:0005829,GO:0005975,GO:0006082,GO:0006090,GO:0006091,GO:0006096,GO:0006139,GO:0006163,GO:0006164,GO:0006165,GO:0006725,GO:0006732,GO:0006733,GO:0006753,GO:0006754,GO:0006757,GO:0006793,GO:0006796,GO:0006807,GO:0006950,GO:0008150,GO:0008152,GO:0009056,GO:0009058,GO:0009108,GO:0009117,GO:0009123,GO:…	2.7.1.40	ko:K00873	ko00010,ko00230,ko00620,ko01100,ko01110,ko01120,ko01130,ko01200,ko01230,ko04922,ko04930,ko05165,ko05203,ko05230,map00010,map00230,map00620,map01100,map01110,map01120,map01130,map01200,map01230,map04922,map04930,map05165,map05203,map05230	M00001,M00002,M00049,M00050	R00200,R00430,R01138,R01858,R02320	RC00002,RC00015	ko00000,ko00001,ko00002,ko01000,ko04131,ko04147	-	-	iECO103_1326.ECO103_1819,iPC815.YPO2393	PK,PK_C
DOPLEBMP_00331	1440052.EAKF1_ch4375c	2.7e-29	106.0	COG4238@1|root,COG4238@2|Bacteria,1MZCW@1224|Proteobacteria,1S8YB@1236|Gammaproteobacteria,3XQ0U@561|Escherichia	1236|Gammaproteobacteria	M	Lipoprotein leucine-zipper	lpp	GO:0003674,GO:0005488,GO:0005515,GO:0005539,GO:0005575,GO:0005623,GO:0006629,GO:0008150,GO:0008152,GO:0008289,GO:0009279,GO:0009987,GO:0016020,GO:0016021,GO:0019867,GO:0030258,GO:0030312,GO:0030313,GO:0031224,GO:0031230,GO:0031975,GO:0042802,GO:0042834,GO:0044237,GO:0044238,GO:0044255,GO:0044425,GO:0044462,GO:0044464,GO:0045203,GO:0071704,GO:0071944,GO:0097367	-	ko:K06078	-	-	-	-	ko00000,ko01011	-	-	-	LPP
DOPLEBMP_00332	199310.c2073	2.25e-239	658.0	COG1376@1|root,COG1376@2|Bacteria,1MVYT@1224|Proteobacteria,1RMNC@1236|Gammaproteobacteria,3XN0W@561|Escherichia	1236|Gammaproteobacteria	M	cysteine-type carboxypeptidase activity	ycfS	GO:0003674,GO:0003824,GO:0004180,GO:0004185,GO:0006508,GO:0006807,GO:0008150,GO:0008152,GO:0008233,GO:0008234,GO:0008236,GO:0008238,GO:0009273,GO:0009987,GO:0016740,GO:0016746,GO:0016755,GO:0016787,GO:0016807,GO:0017171,GO:0019538,GO:0042546,GO:0043164,GO:0043170,GO:0044036,GO:0044085,GO:0044237,GO:0044238,GO:0044260,GO:0070004,GO:0070008,GO:0070011,GO:0071554,GO:0071704,GO:0071840,GO:0071972,GO:…	-	ko:K16291,ko:K19234,ko:K19235,ko:K19236	ko01503,map01503	-	-	-	ko00000,ko00001,ko01002,ko01011	-	-	-	LysM,YkuD
DOPLEBMP_00333	199310.c2074	7.79e-93	271.0	COG2166@1|root,COG2166@2|Bacteria,1RI8F@1224|Proteobacteria,1S65C@1236|Gammaproteobacteria,3XPKR@561|Escherichia	1236|Gammaproteobacteria	S	Participates in cysteine desulfuration mediated by SufS. Cysteine desulfuration mobilizes sulfur from L-cysteine to yield L-alanine and constitutes an essential step in sulfur metabolism for biosynthesis of a variety of sulfur-containing biomolecules. Functions as a sulfur acceptor for SufS, by mediating the direct transfer of the sulfur atom from the S-sulfanylcysteine of SufS, an intermediate p…	sufE	GO:0003674,GO:0006464,GO:0006790,GO:0006807,GO:0006950,GO:0006979,GO:0008047,GO:0008150,GO:0008152,GO:0009987,GO:0016043,GO:0019538,GO:0022607,GO:0030234,GO:0031162,GO:0031163,GO:0036211,GO:0043085,GO:0043170,GO:0043412,GO:0044085,GO:0044093,GO:0044237,GO:0044238,GO:0044260,GO:0044267,GO:0050790,GO:0050896,GO:0065007,GO:0065009,GO:0071704,GO:0071840,GO:0097163,GO:0098772,GO:0140104,GO:1901564	-	ko:K02426	-	-	-	-	ko00000	-	-	iSBO_1134.SBO_1451,iSFV_1184.SFV_1702,iSF_1195.SF1708,iSFxv_1172.SFxv_1916,iS_1188.S1841,iSbBS512_1146.SbBS512_E1880	SufE
DOPLEBMP_00334	155864.EDL933_2637	9.81e-300	816.0	COG0520@1|root,COG0520@2|Bacteria,1MUPD@1224|Proteobacteria,1RNIY@1236|Gammaproteobacteria,3XMA9@561|Escherichia	1236|Gammaproteobacteria	H	Cysteine desulfurases mobilize the sulfur from L- cysteine to yield L-alanine, an essential step in sulfur metabolism for biosynthesis of a variety of sulfur-containing biomolecules. Component of the suf operon, which is activated and required under specific conditions such as oxidative stress and iron limitation. Acts as a potent selenocysteine lyase in vitro, that mobilizes selenium from L-sele…	sufS	GO:0001887,GO:0003674,GO:0003824,GO:0005488,GO:0006464,GO:0006790,GO:0006807,GO:0008144,GO:0008150,GO:0008152,GO:0009000,GO:0009987,GO:0016043,GO:0016226,GO:0016740,GO:0016782,GO:0016783,GO:0016829,GO:0016846,GO:0019538,GO:0019842,GO:0022607,GO:0030170,GO:0031071,GO:0031162,GO:0031163,GO:0036094,GO:0036211,GO:0043167,GO:0043168,GO:0043170,GO:0043412,GO:0044085,GO:0044237,GO:0044238,GO:0044260,GO:…	2.8.1.7,4.4.1.16	ko:K01766,ko:K11717	ko00450,ko01100,map00450,map01100	-	R03599,R11528	RC00961,RC01789,RC02313	ko00000,ko00001,ko01000	-	-	iAPECO1_1312.APECO1_3722,iAPECO1_1312.APECO1_757,iEC55989_1330.EC55989_1847,iECED1_1282.ECED1_1879,iECO111_1330.ECO111_2149,iECO26_1355.ECO26_2408,iECOK1_1307.ECOK1_1800,iECS88_1305.ECS88_1730,iECS88_1305.ECS88_3079,iECW_1372.ECW_m1847,iEKO11_1354.EKO11_2095,iUMN146_1321.UM146_08755,iUTI89_1310.UTI89_C1872,iWFL_1372.ECW_m1847	Aminotran_5
DOPLEBMP_00335	362663.ECP_1628	1.79e-306	835.0	COG0719@1|root,COG0719@2|Bacteria,1MVK0@1224|Proteobacteria,1RP2A@1236|Gammaproteobacteria,3XM2Q@561|Escherichia	1236|Gammaproteobacteria	O	The SufBCD complex acts synergistically with SufE to stimulate the cysteine desulfurase activity of SufS. The SufBCD complex contributes to the assembly or repair of oxygen-labile iron-sulfur clusters under oxidative stress. May facilitate iron uptake from extracellular iron chelators under iron limitation. Required for the stability of the FhuF protein	sufD	GO:0006790,GO:0006950,GO:0006979,GO:0008150,GO:0008152,GO:0009987,GO:0016043,GO:0016226,GO:0022607,GO:0031163,GO:0044085,GO:0044237,GO:0050896,GO:0051186,GO:0071840	-	ko:K09015	-	-	-	-	ko00000	-	-	iB21_1397.B21_01640,iECBD_1354.ECBD_1964,iECB_1328.ECB_01650,iECD_1391.ECD_01650,iUMNK88_1353.UMNK88_2144	UPF0051
DOPLEBMP_00336	199310.c2077	1.38e-174	487.0	COG0396@1|root,COG0396@2|Bacteria,1MUGK@1224|Proteobacteria,1RPFE@1236|Gammaproteobacteria,3XNS8@561|Escherichia	1236|Gammaproteobacteria	P	Has low ATPase activity. The SufBCD complex acts synergistically with SufE to stimulate the cysteine desulfurase activity of SufS. The SufBCD complex contributes to the assembly or repair of oxygen-labile iron-sulfur clusters under oxidative stress. May facilitate iron uptake from extracellular iron chelators under iron limitation	sufC	GO:0005575,GO:0005622,GO:0005623,GO:0005737,GO:0005829,GO:0006790,GO:0008150,GO:0008152,GO:0009314,GO:0009628,GO:0009987,GO:0016043,GO:0016226,GO:0022607,GO:0031163,GO:0044085,GO:0044237,GO:0044424,GO:0044444,GO:0044464,GO:0050896,GO:0051186,GO:0071840	-	ko:K09013	-	-	-	-	ko00000,ko02000	-	-	iECH74115_1262.ECH74115_2396,iECIAI1_1343.ECIAI1_1734,iECIAI39_1322.ECIAI39_1376,iECSP_1301.ECSP_2249,iECs_1301.ECs2389,iEcSMS35_1347.EcSMS35_1514,iG2583_1286.G2583_2077,iSFV_1184.SFV_1705,iSFxv_1172.SFxv_1919,iSSON_1240.SSON_1474,iS_1188.S1844,iZ_1308.Z2710	ABC_tran
DOPLEBMP_00337	199310.c2078	0.0	1011.0	COG0719@1|root,COG0719@2|Bacteria,1MVKY@1224|Proteobacteria,1RQ65@1236|Gammaproteobacteria,3XQMP@561|Escherichia	1236|Gammaproteobacteria	O	Uncharacterized protein family (UPF0051)	sufB	GO:0003674,GO:0005488,GO:0006790,GO:0008150,GO:0008152,GO:0009987,GO:0016043,GO:0016226,GO:0022607,GO:0031163,GO:0044085,GO:0044237,GO:0048037,GO:0051186,GO:0051536,GO:0051537,GO:0051539,GO:0051540,GO:0071840	-	ko:K09014	-	-	-	-	ko00000	-	-	iAPECO1_1312.APECO1_760,iECH74115_1262.ECH74115_2397,iECSF_1327.ECSF_1543,iECSP_1301.ECSP_2250,iUTI89_1310.UTI89_C1875,ic_1306.c2078	UPF0051
DOPLEBMP_00338	199310.c2079	3.62e-88	258.0	COG0316@1|root,COG0316@2|Bacteria,1RH6T@1224|Proteobacteria,1S5XD@1236|Gammaproteobacteria,3XPKS@561|Escherichia	1236|Gammaproteobacteria	S	Belongs to the HesB IscA family	sufA	GO:0003674,GO:0005488,GO:0005506,GO:0006790,GO:0006807,GO:0006950,GO:0006979,GO:0008150,GO:0008152,GO:0008198,GO:0009987,GO:0010467,GO:0016043,GO:0016226,GO:0019538,GO:0022607,GO:0031163,GO:0043167,GO:0043169,GO:0043170,GO:0044085,GO:0044237,GO:0044238,GO:0046872,GO:0046914,GO:0048037,GO:0050896,GO:0051186,GO:0051536,GO:0051537,GO:0051540,GO:0051604,GO:0071704,GO:0071840,GO:0097428,GO:1901564	-	ko:K05997,ko:K13628	-	-	-	-	ko00000,ko03016	-	-	-	Fe-S_biosyn
DOPLEBMP_00339	198214.SF1715	1.51e-35	121.0	2E58W@1|root,3301A@2|Bacteria,1N8X4@1224|Proteobacteria,1SCDQ@1236|Gammaproteobacteria	1236|Gammaproteobacteria	S	Domain of unknown function	ydiH	-	-	-	-	-	-	-	-	-	-	-	YdiH
DOPLEBMP_00340	199310.c2081	2.43e-95	277.0	COG2050@1|root,COG2050@2|Bacteria,1RGVP@1224|Proteobacteria,1S5WY@1236|Gammaproteobacteria,3XPMU@561|Escherichia	1236|Gammaproteobacteria	Q	Catalyzes the hydrolysis of 1,4-dihydroxy-2-naphthoyl- CoA (DHNA-CoA) to 1,4-dihydroxy-2-naphthoate (DHNA)	menI	GO:0003674,GO:0003824,GO:0006732,GO:0008150,GO:0008152,GO:0009058,GO:0009108,GO:0009233,GO:0009234,GO:0009987,GO:0016289,GO:0016787,GO:0016788,GO:0016790,GO:0042180,GO:0042181,GO:0044237,GO:0044249,GO:0044281,GO:0044283,GO:0051186,GO:0051188,GO:0061522,GO:0071704,GO:1901576,GO:1901661,GO:1901663	3.1.2.28	ko:K19222	ko00130,ko01100,ko01110,map00130,map01100,map01110	M00116	R07262	RC00004,RC00174	ko00000,ko00001,ko00002,ko01000	-	-	-	4HBT
DOPLEBMP_00341	199310.c2082	0.0	2045.0	COG0247@1|root,COG0277@1|root,COG0247@2|Bacteria,COG0277@2|Bacteria,1MU6Y@1224|Proteobacteria,1RQX2@1236|Gammaproteobacteria,3XM9Z@561|Escherichia	1236|Gammaproteobacteria	C	flavin adenine dinucleotide binding	ydiJ	GO:0000166,GO:0003674,GO:0005488,GO:0036094,GO:0043167,GO:0043168,GO:0048037,GO:0050660,GO:0050662,GO:0051536,GO:0051539,GO:0051540,GO:0097159,GO:1901265,GO:1901363	-	-	-	-	-	-	-	-	-	-	FAD-oxidase_C,FAD_binding_4,Fer4_8
DOPLEBMP_00342	199310.c2083	2.03e-251	691.0	COG0628@1|root,COG0628@2|Bacteria,1MVX7@1224|Proteobacteria,1RNN1@1236|Gammaproteobacteria,3XM9X@561|Escherichia	1236|Gammaproteobacteria	S	transporter activity	ydiK	GO:0003674,GO:0005215,GO:0005575,GO:0005623,GO:0005886,GO:0005887,GO:0006810,GO:0008150,GO:0016020,GO:0016021,GO:0031224,GO:0031226,GO:0044425,GO:0044459,GO:0044464,GO:0051179,GO:0051234,GO:0055085,GO:0071944	-	-	-	-	-	-	-	-	-	-	AI-2E_transport
DOPLEBMP_00343	199310.c2084	8.22e-85	249.0	2C13B@1|root,32R81@2|Bacteria,1MYSY@1224|Proteobacteria,1S6TE@1236|Gammaproteobacteria,3XQZG@561|Escherichia	1236|Gammaproteobacteria	S	DNA binding	ydiL	-	-	-	-	-	-	-	-	-	-	-	DUF1870
DOPLEBMP_00344	199310.c2085	4.39e-286	782.0	COG0738@1|root,COG0738@2|Bacteria,1PMZX@1224|Proteobacteria,1RZE0@1236|Gammaproteobacteria,3XNRY@561|Escherichia	1236|Gammaproteobacteria	P	transporter activity	ydiM	GO:0005575,GO:0005623,GO:0005886,GO:0016020,GO:0044464,GO:0071944	-	-	-	-	-	-	-	-	-	-	MFS_1
DOPLEBMP_00345	199310.c2086	1.12e-288	790.0	COG0477@1|root,COG0477@2|Bacteria,1R5EA@1224|Proteobacteria,1RQ30@1236|Gammaproteobacteria,3XM5V@561|Escherichia	1236|Gammaproteobacteria	EGP	Major Facilitator Superfamily	ydiN	-	-	-	-	-	-	-	-	-	-	-	MFS_1
DOPLEBMP_00346	199310.c2087	5.32e-208	575.0	COG0169@1|root,COG0169@2|Bacteria,1MVH4@1224|Proteobacteria,1RS73@1236|Gammaproteobacteria,3XNUP@561|Escherichia	1236|Gammaproteobacteria	E	The actual biological function of YdiB remains unclear, nor is it known whether 3-dehydroshikimate or quinate represents the natural substrate. Catalyzes the reversible NAD-dependent reduction of both 3-dehydroshikimate (DHSA) and 3-dehydroquinate to yield shikimate (SA) and quinate, respectively. It can use both NAD or NADP for catalysis, however it has higher catalytic efficiency with NAD	ydiB	GO:0000166,GO:0003674,GO:0003824,GO:0004764,GO:0005488,GO:0005575,GO:0005622,GO:0005623,GO:0005737,GO:0005829,GO:0006082,GO:0008150,GO:0008152,GO:0009058,GO:0009423,GO:0009987,GO:0016053,GO:0016491,GO:0016614,GO:0016616,GO:0019632,GO:0019752,GO:0030266,GO:0032787,GO:0036094,GO:0043436,GO:0043648,GO:0043650,GO:0044237,GO:0044249,GO:0044281,GO:0044283,GO:0044424,GO:0044444,GO:0044464,GO:0046394,GO:…	1.1.1.25,1.1.1.282	ko:K00014,ko:K05887	ko00400,ko01100,ko01110,ko01130,ko01230,map00400,map01100,map01110,map01130,map01230	M00022	R01872,R02413,R06846,R06847	RC00154,RC00206	ko00000,ko00001,ko00002,ko01000	-	-	iSFxv_1172.SFxv_1929,iS_1188.S1854	Shikimate_DH,Shikimate_dh_N
DOPLEBMP_00347	316407.1742757	7.06e-170	475.0	COG0710@1|root,COG0710@2|Bacteria,1NG0G@1224|Proteobacteria,1S7CZ@1236|Gammaproteobacteria,3XRGF@561|Escherichia	1236|Gammaproteobacteria	E	Catalyzes the cis-dehydration of 3-dehydroquinate (DHQ) and introduces the first double bond of the aromatic ring to yield 3- dehydroshikimate	aroD	GO:0003674,GO:0003824,GO:0003855,GO:0005488,GO:0005515,GO:0005575,GO:0005622,GO:0005623,GO:0005737,GO:0005829,GO:0006082,GO:0006725,GO:0008150,GO:0008152,GO:0009058,GO:0009712,GO:0009713,GO:0009987,GO:0016053,GO:0016829,GO:0016835,GO:0016836,GO:0017144,GO:0018958,GO:0019438,GO:0019752,GO:0032787,GO:0042537,GO:0042802,GO:0043436,GO:0044237,GO:0044249,GO:0044281,GO:0044283,GO:0044424,GO:0044444,GO:…	4.2.1.10	ko:K03785	ko00400,ko01100,ko01110,ko01130,ko01230,map00400,map01100,map01110,map01130,map01230	M00022	R03084	RC00848	ko00000,ko00001,ko00002,ko01000	-	-	iEC042_1314.EC042_1860	DHquinase_I
DOPLEBMP_00348	362663.ECP_1641	0.0	1053.0	COG4670@1|root,COG4670@2|Bacteria,1MUJW@1224|Proteobacteria,1RP80@1236|Gammaproteobacteria,3XM2K@561|Escherichia	1236|Gammaproteobacteria	I	CoA transferase having broad substrate specificity for short-chain acyl-CoA thioesters with the activity decreasing when the length of the carboxylic acid chain exceeds four carbons	ydiF	GO:0003674,GO:0003824,GO:0006082,GO:0006629,GO:0006631,GO:0008150,GO:0008152,GO:0008410,GO:0008775,GO:0009987,GO:0016043,GO:0016740,GO:0016782,GO:0019752,GO:0022607,GO:0032787,GO:0043436,GO:0043933,GO:0044085,GO:0044237,GO:0044238,GO:0044255,GO:0044281,GO:0046459,GO:0051259,GO:0051260,GO:0051262,GO:0051289,GO:0065003,GO:0071704,GO:0071840	2.8.3.1,2.8.3.8	ko:K01026,ko:K19709	ko00620,ko00627,ko00640,ko00643,ko00650,ko01100,ko01120,map00620,map00627,map00640,map00643,map00650,map01100,map01120	-	R00928,R01179,R01359,R01449,R05508,R07832	RC00012,RC00014,RC00137	ko00000,ko00001,ko01000	-	-	-	CoA_trans
DOPLEBMP_00349	155864.EDL933_2652	1.35e-283	774.0	COG1960@1|root,COG1960@2|Bacteria,1MUDR@1224|Proteobacteria,1RMMJ@1236|Gammaproteobacteria,3XP3K@561|Escherichia	1236|Gammaproteobacteria	I	Acyl-coa dehydrogenase	ydiO	GO:0003674,GO:0003824,GO:0006066,GO:0008150,GO:0008152,GO:0009058,GO:0016491,GO:0016627,GO:0034308,GO:0034309,GO:0044281,GO:0044283,GO:0046165,GO:0052890,GO:0055114,GO:0071270,GO:0071271,GO:0071704,GO:1901576,GO:1901615,GO:1901617	1.3.8.13,1.3.8.7	ko:K00249,ko:K04117,ko:K08297,ko:K11731	ko00071,ko00280,ko00281,ko00362,ko00410,ko00640,ko01100,ko01110,ko01120,ko01130,ko01200,ko01212,ko03320,map00071,map00280,map00281,map00362,map00410,map00640,map01100,map01110,map01120,map01130,map01200,map01212,map03320	M00013,M00036,M00087,M00540	R00924,R01175,R01279,R02661,R03172,R03777,R03857,R03990,R04095,R04432,R04751,R04754,R05619,R08089	RC00052,RC00068,RC00076,RC00095,RC00148,RC00246,RC01893,RC02035	ko00000,ko00001,ko00002,ko01000	-	-	-	Acyl-CoA_dh_1,Acyl-CoA_dh_M,Acyl-CoA_dh_N
DOPLEBMP_00350	199310.c2091	1.75e-225	620.0	COG1917@1|root,COG2207@1|root,COG1917@2|Bacteria,COG2207@2|Bacteria,1MXC6@1224|Proteobacteria,1RZKV@1236|Gammaproteobacteria,3XNJU@561|Escherichia	1236|Gammaproteobacteria	K	Transcriptional regulator	ydiP	GO:0003674,GO:0003700,GO:0006139,GO:0006351,GO:0006355,GO:0006725,GO:0006807,GO:0008150,GO:0008152,GO:0009058,GO:0009059,GO:0009889,GO:0009987,GO:0010467,GO:0010468,GO:0010556,GO:0016070,GO:0018130,GO:0019219,GO:0019222,GO:0019438,GO:0031323,GO:0031326,GO:0032774,GO:0034641,GO:0034645,GO:0034654,GO:0043170,GO:0044237,GO:0044238,GO:0044249,GO:0044260,GO:0044271,GO:0046483,GO:0050789,GO:0050794,GO:…	-	-	-	-	-	-	-	-	-	-	AraC_binding,Cupin_2,HTH_18
DOPLEBMP_00351	362663.ECP_1644	3.12e-174	486.0	COG2086@1|root,COG2086@2|Bacteria,1MVH6@1224|Proteobacteria,1RZU6@1236|Gammaproteobacteria,3XPHD@561|Escherichia	1236|Gammaproteobacteria	C	Electron transfer flavoprotein	ydiQ	GO:0003674,GO:0003824,GO:0005575,GO:0005622,GO:0005623,GO:0005737,GO:0005829,GO:0006091,GO:0006950,GO:0006974,GO:0008150,GO:0008152,GO:0009055,GO:0009987,GO:0016491,GO:0022900,GO:0033554,GO:0044237,GO:0044424,GO:0044444,GO:0044464,GO:0050896,GO:0051716,GO:0055114	-	-	-	-	-	-	-	-	-	-	ETF
DOPLEBMP_00352	199310.c2094	7.95e-222	612.0	COG2025@1|root,COG2025@2|Bacteria,1MUFI@1224|Proteobacteria,1RMK7@1236|Gammaproteobacteria,3XM9A@561|Escherichia	1236|Gammaproteobacteria	C	Electron transfer flavoprotein	ydiR	GO:0000166,GO:0003674,GO:0003824,GO:0005488,GO:0006082,GO:0006091,GO:0006629,GO:0006631,GO:0006635,GO:0008150,GO:0008152,GO:0009055,GO:0009056,GO:0009062,GO:0009987,GO:0016042,GO:0016054,GO:0016491,GO:0019395,GO:0019752,GO:0022900,GO:0030258,GO:0032787,GO:0033539,GO:0034440,GO:0036094,GO:0043167,GO:0043168,GO:0043436,GO:0044237,GO:0044238,GO:0044242,GO:0044248,GO:0044255,GO:0044281,GO:0044282,GO:…	-	ko:K03522	-	-	-	-	ko00000,ko04147	-	-	-	ETF,ETF_alpha
DOPLEBMP_00353	362663.ECP_1646	1.42e-306	836.0	COG0644@1|root,COG0644@2|Bacteria,1MVU6@1224|Proteobacteria,1RNY5@1236|Gammaproteobacteria,3XNRE@561|Escherichia	1236|Gammaproteobacteria	C	electron transfer flavoprotein-quinone oxidoreductase ydiS	ydiS	-	-	ko:K00313	-	-	-	-	ko00000,ko01000	-	-	-	DAO,FAD_binding_2,FAD_binding_3,Thi4
DOPLEBMP_00354	199310.c2096	1.65e-70	211.0	COG2440@1|root,COG2440@2|Bacteria,1RHTX@1224|Proteobacteria,1S6ZD@1236|Gammaproteobacteria,3XPQH@561|Escherichia	1236|Gammaproteobacteria	C	Could be a 3Fe-4S cluster-containing protein	ydiT	-	-	ko:K03855	-	-	-	-	ko00000	-	-	-	ETF_QO
DOPLEBMP_00355	199310.c2097	0.0	1116.0	COG0318@1|root,COG0318@2|Bacteria,1MU6G@1224|Proteobacteria,1RMQ4@1236|Gammaproteobacteria,3XMA2@561|Escherichia	1236|Gammaproteobacteria	IQ	Catalyzes the esterification, concomitant with transport, of exogenous fatty acids into metabolically active CoA thioesters for subsequent degradation or incorporation into phospholipids. Is maximally active on C6 0, C8 0 and C12 0 fatty acids, while has a low activity on C14-C18 chain length fatty acids. Is involved in the anaerobic beta-oxidative degradation of fatty acids, which allows anaerob…	fadK	GO:0003674,GO:0003824,GO:0005575,GO:0005623,GO:0005886,GO:0015645,GO:0016020,GO:0016405,GO:0016874,GO:0016877,GO:0016878,GO:0031956,GO:0044464,GO:0071944	-	ko:K04116,ko:K12507	ko00362,ko01120,map00362,map01120	M00540	R05620	RC00004,RC01438	ko00000,ko00001,ko00002,ko01000,ko01004	-	-	iECIAI1_1343.ECIAI1_1755	AMP-binding,AMP-binding_C
DOPLEBMP_00356	316407.1742783	0.0	1563.0	COG0574@1|root,COG1080@1|root,COG0574@2|Bacteria,COG1080@2|Bacteria,1MU0R@1224|Proteobacteria,1RP3T@1236|Gammaproteobacteria,3XMCT@561|Escherichia	1236|Gammaproteobacteria	G	Catalyzes the phosphorylation of pyruvate to phosphoenolpyruvate	ppsA	GO:0000287,GO:0003674,GO:0003824,GO:0005488,GO:0005575,GO:0005622,GO:0005623,GO:0005737,GO:0005829,GO:0005975,GO:0005996,GO:0006006,GO:0006094,GO:0006793,GO:0006796,GO:0008150,GO:0008152,GO:0008986,GO:0009058,GO:0009987,GO:0016051,GO:0016301,GO:0016310,GO:0016740,GO:0016772,GO:0016781,GO:0019318,GO:0019319,GO:0043167,GO:0043169,GO:0044237,GO:0044238,GO:0044281,GO:0044283,GO:0044424,GO:0044444,GO:…	2.7.9.2	ko:K01007	ko00620,ko00680,ko00720,ko01100,ko01120,ko01200,map00620,map00680,map00720,map01100,map01120,map01200	M00173,M00374	R00199	RC00002,RC00015	ko00000,ko00001,ko00002,ko01000	-	-	iEcE24377_1341.EcE24377A_1919,iYL1228.KPN_02160	PEP-utilizers,PEP-utilizers_C,PPDK_N
DOPLEBMP_00357	155864.EDL933_2662	3.05e-197	546.0	COG1806@1|root,COG1806@2|Bacteria,1MUHU@1224|Proteobacteria,1RPHX@1236|Gammaproteobacteria,3XN7K@561|Escherichia	1236|Gammaproteobacteria	F	Bifunctional serine threonine kinase and phosphorylase involved in the regulation of the phosphoenolpyruvate synthase (PEPS) by catalyzing its phosphorylation dephosphorylation	ydiA	GO:0003674,GO:0005575,GO:0005622,GO:0005623,GO:0005737,GO:0005829,GO:0008150,GO:0030234,GO:0044424,GO:0044444,GO:0044464,GO:0050790,GO:0065007,GO:0065009,GO:0098772	2.7.11.33,2.7.4.28	ko:K09773	-	-	-	-	ko00000,ko01000	-	-	-	Kinase-PPPase
DOPLEBMP_00358	199310.c2100	4.15e-258	706.0	COG0722@1|root,COG0722@2|Bacteria,1MU5Q@1224|Proteobacteria,1RMAA@1236|Gammaproteobacteria,3XMMD@561|Escherichia	1236|Gammaproteobacteria	E	Stereospecific condensation of phosphoenolpyruvate (PEP) and D-erythrose-4-phosphate (E4P) giving rise to 3-deoxy-D- arabino-heptulosonate-7-phosphate (DAHP)	aroH	GO:0003674,GO:0003824,GO:0003849,GO:0005488,GO:0005515,GO:0005575,GO:0005622,GO:0005623,GO:0005737,GO:0006082,GO:0006520,GO:0006725,GO:0006807,GO:0008150,GO:0008152,GO:0008652,GO:0009058,GO:0009072,GO:0009073,GO:0009987,GO:0016053,GO:0016740,GO:0016765,GO:0019438,GO:0019752,GO:0042802,GO:0043436,GO:0044237,GO:0044238,GO:0044249,GO:0044281,GO:0044283,GO:0044424,GO:0044464,GO:0046394,GO:0071704,GO:…	2.5.1.54	ko:K01626	ko00400,ko01100,ko01110,ko01130,ko01230,ko02024,map00400,map01100,map01110,map01130,map01230,map02024	M00022	R01826	RC00435	ko00000,ko00001,ko00002,ko01000	-	-	iLF82_1304.LF82_0146,iNRG857_1313.NRG857_03335,iSbBS512_1146.SbBS512_E1908,iUTI89_1310.UTI89_C2934	DAHP_synth_1
DOPLEBMP_00359	362663.ECP_1653	4.7e-39	129.0	COG4256@1|root,COG4256@2|Bacteria	2|Bacteria	P	Hemin uptake protein	hemP	-	-	-	-	-	-	-	-	-	-	-	hemP
DOPLEBMP_00360	362663.ECP_1654	0.0	959.0	COG0397@1|root,COG0397@2|Bacteria,1MVK3@1224|Proteobacteria,1RNCS@1236|Gammaproteobacteria,3XMWI@561|Escherichia	1236|Gammaproteobacteria	S	Belongs to the UPF0061 (SELO) family	ydiU	-	-	ko:K08997	-	-	-	-	ko00000	-	-	-	UPF0061
DOPLEBMP_00361	362663.ECP_1655	1.45e-175	488.0	COG2200@1|root,COG2200@2|Bacteria,1RAZ1@1224|Proteobacteria,1S2TP@1236|Gammaproteobacteria,3XRJU@561|Escherichia	1236|Gammaproteobacteria	T	EAL domain	ydiV	-	-	-	-	-	-	-	-	-	-	-	EAL
DOPLEBMP_00362	199310.c2104	1.15e-113	325.0	COG0791@1|root,COG0791@2|Bacteria,1N0EE@1224|Proteobacteria,1RR2X@1236|Gammaproteobacteria,3XMZY@561|Escherichia	1236|Gammaproteobacteria	M	cysteine-type peptidase activity	nlpC	-	3.4.17.13	ko:K13694,ko:K13695	-	-	-	-	ko00000,ko01000,ko01002,ko01011	-	-	-	NLPC_P60
DOPLEBMP_00363	199310.c2105	5.22e-175	488.0	COG4138@1|root,COG4138@2|Bacteria,1NXS9@1224|Proteobacteria,1RRMD@1236|Gammaproteobacteria,3XNE2@561|Escherichia	1236|Gammaproteobacteria	P	Part of the ABC transporter complex BtuCDF involved in vitamin B12 import. Responsible for energy coupling to the transport system	btuD	GO:0000166,GO:0003674,GO:0003824,GO:0005215,GO:0005488,GO:0005524,GO:0005575,GO:0005623,GO:0005886,GO:0006810,GO:0006855,GO:0008144,GO:0008150,GO:0015238,GO:0015399,GO:0015405,GO:0015420,GO:0015889,GO:0015893,GO:0016020,GO:0016021,GO:0016462,GO:0016787,GO:0016817,GO:0016818,GO:0016887,GO:0017076,GO:0017111,GO:0019898,GO:0022804,GO:0022857,GO:0030554,GO:0031224,GO:0032553,GO:0032555,GO:0032559,GO:…	3.6.3.33	ko:K06074	ko02010,map02010	M00241	-	-	ko00000,ko00001,ko00002,ko01000,ko02000	3.A.1.13	-	iEC042_1314.EC042_1876,iEC55989_1330.EC55989_1877,iECIAI1_1343.ECIAI1_1765,iECIAI39_1322.ECIAI39_1344,iECSE_1348.ECSE_1834,iECUMN_1333.ECUMN_2000,iECW_1372.ECW_m1878,iEKO11_1354.EKO11_2066,iETEC_1333.ETEC_1742,iEcE24377_1341.EcE24377A_1928,iEcHS_1320.EcHS_A1789,iEcSMS35_1347.EcSMS35_1481,iEcolC_1368.EcolC_1922,iSDY_1059.SDY_1804,iSFV_1184.SFV_1514,iSF_1195.SF1522,iSFxv_1172.SFxv_1705,iSSON_1240.S…	ABC_tran
DOPLEBMP_00364	155864.EDL933_2669	1.28e-131	373.0	COG0386@1|root,COG0386@2|Bacteria,1RD1R@1224|Proteobacteria,1S425@1236|Gammaproteobacteria,3XMQZ@561|Escherichia	1236|Gammaproteobacteria	O	Non-specific peroxidase that can use thioredoxin or glutathione as a reducing agent	btuE	-	1.11.1.9	ko:K00432	ko00480,ko00590,ko04918,map00480,map00590,map04918	-	R00274,R07034,R07035	RC00011,RC00982	ko00000,ko00001,ko01000	-	-	iE2348C_1286.E2348C_1795,iEC55989_1330.EC55989_1878,iECABU_c1320.ECABU_c19650,iEcHS_1320.EcHS_A1790,iLF82_1304.LF82_0251,iNRG857_1313.NRG857_08570,iSFV_1184.SFV_1513,ic_1306.c2106	GSHPx
DOPLEBMP_00365	316407.1742791	8.59e-224	618.0	COG4139@1|root,COG4139@2|Bacteria,1R34H@1224|Proteobacteria,1RR7W@1236|Gammaproteobacteria,3XNA9@561|Escherichia	1236|Gammaproteobacteria	U	Part of the ABC transporter complex BtuCDF involved in vitamin B12 import. Involved in the translocation of the substrate across the membrane	btuC	GO:0003674,GO:0003824,GO:0005215,GO:0005488,GO:0005515,GO:0005575,GO:0005623,GO:0005886,GO:0005887,GO:0006810,GO:0006855,GO:0008150,GO:0015238,GO:0015399,GO:0015405,GO:0015420,GO:0015889,GO:0015893,GO:0016020,GO:0016021,GO:0016462,GO:0016787,GO:0016817,GO:0016818,GO:0016887,GO:0017111,GO:0022804,GO:0022857,GO:0031224,GO:0031226,GO:0032991,GO:0035461,GO:0042221,GO:0042493,GO:0042623,GO:0042626,GO:…	-	ko:K06073	ko02010,map02010	M00241	-	-	ko00000,ko00001,ko00002,ko02000	3.A.1.13	-	iECO103_1326.ECO103_1855,iECO111_1330.ECO111_2181,iECO26_1355.ECO26_2440,iECW_1372.ECW_m1880,iEKO11_1354.EKO11_2064,iEcHS_1320.EcHS_A1791,iEcolC_1368.EcolC_1920,iWFL_1372.ECW_m1880	FecCD
DOPLEBMP_00366	1006004.GBAG_1585	4.19e-65	198.0	COG0776@1|root,COG0776@2|Bacteria,1RH5Z@1224|Proteobacteria,1S61Z@1236|Gammaproteobacteria	1236|Gammaproteobacteria	K	This protein is one of the two subunits of integration host factor, a specific DNA-binding protein that functions in genetic recombination as well as in transcriptional and translational control	himA	GO:0000976,GO:0001067,GO:0001130,GO:0001216,GO:0001217,GO:0003674,GO:0003676,GO:0003677,GO:0003690,GO:0003700,GO:0005488,GO:0005575,GO:0005622,GO:0005623,GO:0005737,GO:0005829,GO:0006139,GO:0006351,GO:0006355,GO:0006725,GO:0006807,GO:0008150,GO:0008152,GO:0009058,GO:0009059,GO:0009889,GO:0009890,GO:0009891,GO:0009892,GO:0009893,GO:0009987,GO:0010467,GO:0010468,GO:0010556,GO:0010557,GO:0010558,GO:…	-	ko:K04764	-	-	-	-	ko00000,ko03032,ko03036,ko03400	-	-	-	Bac_DNA_binding
DOPLEBMP_00367	362663.ECP_1661	0.0	1566.0	COG0072@1|root,COG0073@1|root,COG0072@2|Bacteria,COG0073@2|Bacteria,1MWKS@1224|Proteobacteria,1RMIH@1236|Gammaproteobacteria,3XMDP@561|Escherichia	1236|Gammaproteobacteria	J	phenylalanine-tRNA ligase activity	pheT	GO:0003674,GO:0003824,GO:0004812,GO:0004826,GO:0005488,GO:0005515,GO:0005575,GO:0005622,GO:0005623,GO:0005737,GO:0005829,GO:0006082,GO:0006139,GO:0006399,GO:0006412,GO:0006418,GO:0006432,GO:0006518,GO:0006520,GO:0006725,GO:0006807,GO:0008150,GO:0008152,GO:0009058,GO:0009059,GO:0009328,GO:0009987,GO:0010467,GO:0016070,GO:0016874,GO:0016875,GO:0019538,GO:0019752,GO:0032991,GO:0034641,GO:0034645,GO:…	6.1.1.20	ko:K01890	ko00970,map00970	M00359,M00360	R03660	RC00055,RC00523	ko00000,ko00001,ko00002,ko01000,ko01007,ko03016	-	-	iG2583_1286.G2583_2160,iPC815.YPO2428	B3_4,B5,FDX-ACB,tRNA_bind
DOPLEBMP_00368	155864.EDL933_2673	7.22e-237	651.0	COG0016@1|root,COG0016@2|Bacteria,1MVD7@1224|Proteobacteria,1RN22@1236|Gammaproteobacteria,3XNIZ@561|Escherichia	1236|Gammaproteobacteria	J	Belongs to the class-II aminoacyl-tRNA synthetase family. Phe-tRNA synthetase alpha subunit type 1 subfamily	pheS	GO:0003674,GO:0003824,GO:0004812,GO:0004826,GO:0005575,GO:0005622,GO:0005623,GO:0005737,GO:0005829,GO:0006082,GO:0006139,GO:0006399,GO:0006412,GO:0006418,GO:0006432,GO:0006518,GO:0006520,GO:0006725,GO:0006807,GO:0008150,GO:0008152,GO:0009058,GO:0009059,GO:0009328,GO:0009987,GO:0010467,GO:0016070,GO:0016874,GO:0016875,GO:0019538,GO:0019752,GO:0032991,GO:0034641,GO:0034645,GO:0034660,GO:0043038,GO:…	6.1.1.20	ko:K01889	ko00970,map00970	M00359,M00360	R03660	RC00055,RC00523	ko00000,ko00001,ko00002,ko01000,ko01007,ko03016	-	-	iSSON_1240.SSON_1444,iYL1228.KPN_02176	Phe_tRNA-synt_N,tRNA-synt_2d
DOPLEBMP_00369	1006000.GKAS_03624	2.3e-71	215.0	COG0292@1|root,COG0292@2|Bacteria,1RGU2@1224|Proteobacteria,1S3P3@1236|Gammaproteobacteria	1236|Gammaproteobacteria	J	Binds directly to 23S ribosomal RNA and is necessary for the in vitro assembly process of the 50S ribosomal subunit. It is not involved in the protein synthesizing functions of that subunit	rplT	GO:0000027,GO:0000900,GO:0003674,GO:0003676,GO:0003723,GO:0003729,GO:0003735,GO:0005198,GO:0005488,GO:0005575,GO:0005622,GO:0005623,GO:0005737,GO:0005829,GO:0005840,GO:0006355,GO:0006412,GO:0006417,GO:0006518,GO:0006807,GO:0006996,GO:0008150,GO:0008152,GO:0009058,GO:0009059,GO:0009889,GO:0009890,GO:0009892,GO:0009987,GO:0010467,GO:0010468,GO:0010556,GO:0010558,GO:0010605,GO:0010608,GO:0010629,GO:…	-	ko:K02887	ko03010,map03010	M00178	-	-	br01610,ko00000,ko00001,ko00002,ko03011	-	-	-	Ribosomal_L20
DOPLEBMP_00370	1005994.GTGU_00408	2.68e-39	130.0	COG0291@1|root,COG0291@2|Bacteria,1N6V4@1224|Proteobacteria,1SCHI@1236|Gammaproteobacteria	1236|Gammaproteobacteria	J	Belongs to the bacterial ribosomal protein bL35 family	rpmI	GO:0003674,GO:0003735,GO:0005198,GO:0005575,GO:0005622,GO:0005623,GO:0005737,GO:0005829,GO:0005840,GO:0015934,GO:0022625,GO:0022626,GO:0032991,GO:0043226,GO:0043228,GO:0043229,GO:0043232,GO:0044391,GO:0044422,GO:0044424,GO:0044444,GO:0044445,GO:0044446,GO:0044464,GO:1990904	-	ko:K02916	ko03010,map03010	M00178	-	-	br01610,ko00000,ko00001,ko00002,ko03011	-	-	-	Ribosomal_L35p
DOPLEBMP_00371	199310.c2115	1.81e-94	276.0	COG0290@1|root,COG0290@2|Bacteria,1RDD2@1224|Proteobacteria,1S4E6@1236|Gammaproteobacteria,3XMQM@561|Escherichia	1236|Gammaproteobacteria	J	binds to the 30S ribosomal subunit and shifts the equilibrum between 70S ribosomes and their 50S and 30S subunits in favor of the free subunits, thus enhancing the availability of 30S subunits on which protein synthesis initiation begins	infC	GO:0000049,GO:0001731,GO:0002181,GO:0002183,GO:0003674,GO:0003676,GO:0003723,GO:0003743,GO:0005488,GO:0005575,GO:0005622,GO:0005623,GO:0005737,GO:0005829,GO:0006412,GO:0006413,GO:0006417,GO:0006446,GO:0006518,GO:0006807,GO:0006950,GO:0006996,GO:0008135,GO:0008150,GO:0008152,GO:0009058,GO:0009059,GO:0009266,GO:0009409,GO:0009628,GO:0009889,GO:0009891,GO:0009893,GO:0009987,GO:0010467,GO:0010468,GO:…	-	ko:K02520	-	-	-	-	ko00000,ko03012,ko03029	-	-	-	IF3_C,IF3_N
DOPLEBMP_00372	481805.EcolC_1913	0.0	1322.0	COG0441@1|root,COG0441@2|Bacteria,1MUP2@1224|Proteobacteria,1RMYE@1236|Gammaproteobacteria,3XNZY@561|Escherichia	1236|Gammaproteobacteria	J	Catalyzes the attachment of threonine to tRNA(Thr) in a two-step reaction L-threonine is first activated by ATP to form Thr-AMP and then transferred to the acceptor end of tRNA(Thr)	thrS	GO:0000166,GO:0000900,GO:0002161,GO:0003674,GO:0003676,GO:0003723,GO:0003729,GO:0003824,GO:0004812,GO:0004829,GO:0005488,GO:0005524,GO:0005575,GO:0005622,GO:0005623,GO:0005737,GO:0005829,GO:0006082,GO:0006139,GO:0006399,GO:0006412,GO:0006417,GO:0006418,GO:0006435,GO:0006446,GO:0006450,GO:0006518,GO:0006520,GO:0006725,GO:0006807,GO:0008144,GO:0008150,GO:0008152,GO:0008270,GO:0009058,GO:0009059,GO:…	6.1.1.3	ko:K01868	ko00970,map00970	M00359,M00360	R03663	RC00055,RC00523	ko00000,ko00001,ko00002,ko01000,ko01007,ko03016	-	-	iPC815.YPO2433,iSDY_1059.SDY_1814	HGTP_anticodon,TGS,tRNA-synt_2b,tRNA_SAD
DOPLEBMP_00374	155864.EDL933_2680	2.77e-18	75.5	2DSBC@1|root,33FD2@2|Bacteria,1NH6A@1224|Proteobacteria,1SH66@1236|Gammaproteobacteria,3XQ5X@561|Escherichia	1236|Gammaproteobacteria	-	-	-	-	-	-	-	-	-	-	-	-	-	-	-
DOPLEBMP_00375	155864.EDL933_2681	2.71e-183	509.0	COG3137@1|root,COG3137@2|Bacteria,1MWI4@1224|Proteobacteria,1RN4J@1236|Gammaproteobacteria,3XP5N@561|Escherichia	1236|Gammaproteobacteria	M	Protein of unknown function, DUF481	ydiY	-	-	ko:K07283	-	-	-	-	ko00000	-	-	-	DUF481
DOPLEBMP_00376	316407.85675091	7.56e-214	591.0	COG1105@1|root,COG1105@2|Bacteria,1MVNW@1224|Proteobacteria,1RS3Y@1236|Gammaproteobacteria,3XPFP@561|Escherichia	1236|Gammaproteobacteria	F	Belongs to the carbohydrate kinase PfkB family	pfkB	GO:0000287,GO:0003674,GO:0003824,GO:0003872,GO:0005488,GO:0005515,GO:0005575,GO:0005622,GO:0005623,GO:0005737,GO:0005829,GO:0005975,GO:0006082,GO:0006090,GO:0006091,GO:0006096,GO:0006139,GO:0006163,GO:0006164,GO:0006165,GO:0006725,GO:0006732,GO:0006733,GO:0006753,GO:0006754,GO:0006757,GO:0006793,GO:0006796,GO:0006807,GO:0006950,GO:0006974,GO:0008150,GO:0008152,GO:0008443,GO:0009024,GO:0009056,GO:…	2.7.1.11	ko:K16370	ko00010,ko00030,ko00051,ko00052,ko00680,ko01100,ko01110,ko01120,ko01130,ko01200,ko01230,map00010,map00030,map00051,map00052,map00680,map01100,map01110,map01120,map01130,map01200,map01230	M00001,M00345	R00756,R03236,R03237,R03238,R03239,R04779	RC00002,RC00017	ko00000,ko00001,ko00002,ko01000	-	-	iAPECO1_1312.APECO1_793,iUTI89_1310.UTI89_C1916	PfkB
DOPLEBMP_00377	199310.c2123	2.77e-64	196.0	2CY9P@1|root,32T3T@2|Bacteria,1N13Q@1224|Proteobacteria,1S9QK@1236|Gammaproteobacteria,3XPVV@561|Escherichia	1236|Gammaproteobacteria	S	endoribonuclease activity	ydiZ	GO:0006950,GO:0006974,GO:0008150,GO:0009987,GO:0033554,GO:0050896,GO:0051716	-	-	-	-	-	-	-	-	-	-	GhoS
DOPLEBMP_00378	199310.c2124	1.95e-218	601.0	COG3001@1|root,COG3001@2|Bacteria,1MVHX@1224|Proteobacteria,1RRC5@1236|Gammaproteobacteria,3XP3H@561|Escherichia	1236|Gammaproteobacteria	G	kinase activity	yniA	GO:0003674,GO:0003824,GO:0006793,GO:0006796,GO:0008150,GO:0008152,GO:0009987,GO:0016301,GO:0016310,GO:0016740,GO:0016772,GO:0044237	-	-	-	-	-	-	-	-	-	-	Fructosamin_kin
DOPLEBMP_00379	469008.B21_01683	1.44e-121	347.0	28IJC@1|root,2Z8K9@2|Bacteria,1QISB@1224|Proteobacteria,1RP93@1236|Gammaproteobacteria,3XNS4@561|Escherichia	1236|Gammaproteobacteria	S	YniB-like protein	yniB	GO:0005575,GO:0005623,GO:0005886,GO:0016020,GO:0044464,GO:0071944	-	-	-	-	-	-	-	-	-	-	YniB
DOPLEBMP_00380	199310.c2126	1.44e-154	434.0	COG0637@1|root,COG0637@2|Bacteria,1NF90@1224|Proteobacteria,1RNP8@1236|Gammaproteobacteria,3XMXW@561|Escherichia	1236|Gammaproteobacteria	S	this is a biologically important activity in vivo since it contributes to the elimination of this toxic compound and plays an important role in the resistance of E.coli to 2-deoxyglucose	yniC	GO:0000287,GO:0003674,GO:0003824,GO:0003850,GO:0004346,GO:0005488,GO:0005575,GO:0005622,GO:0005623,GO:0005737,GO:0005829,GO:0006793,GO:0006796,GO:0008150,GO:0008152,GO:0009987,GO:0016311,GO:0016787,GO:0016788,GO:0016791,GO:0019203,GO:0042578,GO:0043167,GO:0043169,GO:0044237,GO:0044424,GO:0044444,GO:0044464,GO:0046872,GO:0050084,GO:0050286,GO:0050308,GO:0050309	3.1.3.23,5.4.2.6	ko:K01838,ko:K19270	ko00500,map00500	-	R02728,R11310	RC00408	ko00000,ko00001,ko01000	-	-	-	HAD_2
DOPLEBMP_00381	155864.EDL933_2687	4.08e-148	416.0	COG1988@1|root,COG1988@2|Bacteria,1Q0WR@1224|Proteobacteria,1RU1K@1236|Gammaproteobacteria,3XMKZ@561|Escherichia	1236|Gammaproteobacteria	S	SOS response	ydjM	GO:0005575,GO:0005623,GO:0005886,GO:0006950,GO:0006974,GO:0007154,GO:0008150,GO:0009432,GO:0009605,GO:0009987,GO:0009991,GO:0016020,GO:0031668,GO:0033554,GO:0044464,GO:0050896,GO:0051716,GO:0071496,GO:0071944	-	ko:K07038	-	-	-	-	ko00000	-	-	-	YdjM
DOPLEBMP_00382	199310.c2128	1.62e-311	851.0	COG1823@1|root,COG1823@2|Bacteria,1R3F8@1224|Proteobacteria,1RMHV@1236|Gammaproteobacteria,3XNSQ@561|Escherichia	1236|Gammaproteobacteria	U	Belongs to the dicarboxylate amino acid cation symporter (DAACS) (TC 2.A.23) family	ydjN	GO:0000099,GO:0000101,GO:0003333,GO:0003674,GO:0005215,GO:0005342,GO:0005575,GO:0005623,GO:0005886,GO:0006791,GO:0006810,GO:0006811,GO:0006820,GO:0006865,GO:0008150,GO:0008509,GO:0008514,GO:0015075,GO:0015171,GO:0015179,GO:0015184,GO:0015318,GO:0015711,GO:0015804,GO:0015807,GO:0015811,GO:0015849,GO:0016020,GO:0022857,GO:0034220,GO:0044464,GO:0046942,GO:0046943,GO:0051179,GO:0051234,GO:0055085,GO:…	-	ko:K06956	-	-	-	-	ko00000	-	-	-	SDF
DOPLEBMP_00383	199310.c2129	5.07e-56	174.0	2CFPH@1|root,32S26@2|Bacteria,1N1CP@1224|Proteobacteria,1S8XC@1236|Gammaproteobacteria,3XPYW@561|Escherichia	1236|Gammaproteobacteria	D	Activates the cell division inhibited by chromosomal DNA over-replication	cedA	GO:0003674,GO:0003676,GO:0003677,GO:0003690,GO:0005488,GO:0008150,GO:0050789,GO:0050794,GO:0051302,GO:0065007,GO:0097159,GO:1901363	-	ko:K15722	-	-	-	-	ko00000	-	-	-	CedA
DOPLEBMP_00384	199310.c2131	0.0	1506.0	COG0753@1|root,COG0753@2|Bacteria,1MUXZ@1224|Proteobacteria,1RNE7@1236|Gammaproteobacteria,3XM73@561|Escherichia	1236|Gammaproteobacteria	P	serves to protect cells from the toxic effects of hydrogen peroxide	katE	GO:0003674,GO:0003824,GO:0004096,GO:0004601,GO:0005488,GO:0005506,GO:0005515,GO:0005575,GO:0005622,GO:0005623,GO:0005737,GO:0006950,GO:0006970,GO:0006972,GO:0006974,GO:0006979,GO:0008150,GO:0008152,GO:0009056,GO:0009628,GO:0009636,GO:0009987,GO:0016209,GO:0016491,GO:0016684,GO:0016999,GO:0017001,GO:0017144,GO:0020037,GO:0033554,GO:0042221,GO:0042737,GO:0042743,GO:0042744,GO:0042802,GO:0043167,GO:…	1.11.1.6	ko:K03781	ko00380,ko00630,ko01110,ko01130,ko01200,ko04011,ko04016,ko04068,ko04146,ko04211,ko04212,ko04213,ko05014,map00380,map00630,map01110,map01130,map01200,map04011,map04016,map04068,map04146,map04211,map04212,map04213,map05014	M00532	R00009,R00602,R02670	RC00034,RC00767,RC02141,RC02755	ko00000,ko00001,ko00002,ko01000	-	-	iECO26_1355.ECO26_2506	Catalase,Catalase-rel,DJ-1_PfpI
DOPLEBMP_00385	199310.c2132	2.49e-179	499.0	COG3394@1|root,COG3394@2|Bacteria,1MX3P@1224|Proteobacteria,1RRC4@1236|Gammaproteobacteria,3XPHH@561|Escherichia	1236|Gammaproteobacteria	G	Involved in the degradation of chitin. ChbG is essential for growth on the acetylated chitooligosaccharides chitobiose and chitotriose but is dispensable for growth on cellobiose and chitosan dimer, the deacetylated form of chitobiose. Deacetylation of chitobiose-6-P and chitotriose-6-P is necessary for both the activation of the chb promoter by the regulatory protein ChbR and the hydrolysis of p…	chbG	GO:0003674,GO:0003824,GO:0008150,GO:0008152,GO:0009056,GO:0016787,GO:0016810,GO:0016811,GO:0019213,GO:0036311,GO:0052777,GO:0052778,GO:0052779,GO:0052782,GO:0071704,GO:1901135,GO:1901136,GO:1901575	3.5.1.105	ko:K03478	-	-	-	-	ko00000,ko01000	-	-	-	YdjC
DOPLEBMP_00386	155864.EDL933_2693	0.0	907.0	COG1486@1|root,COG1486@2|Bacteria,1NI6G@1224|Proteobacteria,1RPG8@1236|Gammaproteobacteria,3XP95@561|Escherichia	1236|Gammaproteobacteria	G	methyl beta-D-glucoside 6-phosphate glucohydrolase activity	chbF	GO:0003674,GO:0003824,GO:0004553,GO:0005488,GO:0005515,GO:0008422,GO:0008706,GO:0015926,GO:0016787,GO:0016798,GO:0042802	3.2.1.86	ko:K01222	ko00010,ko00500,map00010,map00500	-	R00839,R05133,R05134	RC00049,RC00171,RC00714	ko00000,ko00001,ko01000	-	GT4	iECH74115_1262.ECH74115_2452,iECSP_1301.ECSP_2302	Glyco_hydro_4,Glyco_hydro_4C
DOPLEBMP_00387	199310.c2134	3.3e-200	554.0	COG1917@1|root,COG2169@1|root,COG1917@2|Bacteria,COG2169@2|Bacteria,1MXV1@1224|Proteobacteria,1RQRD@1236|Gammaproteobacteria,3XMCY@561|Escherichia	1236|Gammaproteobacteria	K	Dual-function repressor activator of the chbBCARFG operon. In the absence of the inducing sugar chitobiose, together with NagC, represses the chbBCARFG operon for the uptake and metabolism of chitobiose. In association with Crp, and probably in the presence of chitobiose 6-phosphate, induces the transcription of the chbBCARFG operon	chbR	GO:0001047,GO:0001067,GO:0003674,GO:0003676,GO:0003677,GO:0003700,GO:0005488,GO:0006355,GO:0008150,GO:0009889,GO:0009890,GO:0009892,GO:0010468,GO:0010556,GO:0010558,GO:0010605,GO:0010629,GO:0019219,GO:0019222,GO:0031323,GO:0031324,GO:0031326,GO:0031327,GO:0044212,GO:0045892,GO:0045934,GO:0048519,GO:0048523,GO:0050789,GO:0050794,GO:0051171,GO:0051172,GO:0051252,GO:0051253,GO:0060255,GO:0065007,GO:…	-	ko:K03490	-	-	-	-	ko00000,ko03000	-	-	-	Cupin_2,HTH_18,HTH_AraC
DOPLEBMP_00388	198214.SF1490	8.1e-71	214.0	COG1447@1|root,COG1447@2|Bacteria,1RI0T@1224|Proteobacteria,1S75F@1236|Gammaproteobacteria	1236|Gammaproteobacteria	G	Phosphotransferase System	chbA	GO:0003674,GO:0003824,GO:0005215,GO:0005575,GO:0005622,GO:0005623,GO:0005737,GO:0005829,GO:0006810,GO:0008150,GO:0008643,GO:0009401,GO:0009987,GO:0015144,GO:0016043,GO:0016740,GO:0016772,GO:0016773,GO:0022607,GO:0022804,GO:0022857,GO:0034219,GO:0043933,GO:0044085,GO:0044424,GO:0044444,GO:0044464,GO:0051179,GO:0051234,GO:0051259,GO:0051260,GO:0055085,GO:0065003,GO:0071702,GO:0071840,GO:0090563,GO:…	2.7.1.196,2.7.1.205	ko:K02759	ko00500,ko02060,map00500,map02060	M00275	R11170,R11172	RC00017,RC03206	ko00000,ko00001,ko00002,ko01000,ko02000	4.A.3.2	-	iECUMN_1333.ECUMN_2025	PTS_IIA
DOPLEBMP_00389	199310.c2136	3.49e-305	834.0	COG1455@1|root,COG1455@2|Bacteria,1PF2A@1224|Proteobacteria,1SYHD@1236|Gammaproteobacteria,3XMPB@561|Escherichia	1236|Gammaproteobacteria	G	The phosphoenolpyruvate-dependent sugar phosphotransferase system (PTS), a major carbohydrate active - transport system, catalyzes the phosphorylation of incoming sugar substrates concomitant with their translocation across the cell membrane	celB	GO:0005575,GO:0005623,GO:0005886,GO:0006810,GO:0008150,GO:0016020,GO:0044464,GO:0051179,GO:0051234,GO:0071702,GO:0071944,GO:1901264,GO:1902815	-	ko:K02761	ko00500,ko02060,map00500,map02060	M00275	R11170,R11172	RC00017,RC03206	ko00000,ko00001,ko00002,ko02000	4.A.3.2	-	iECABU_c1320.ECABU_c19930	PTS_EIIC
DOPLEBMP_00390	1440052.EAKF1_ch4313	1.78e-67	204.0	COG1440@1|root,COG1440@2|Bacteria,1RITP@1224|Proteobacteria,1S632@1236|Gammaproteobacteria,3XR15@561|Escherichia	1236|Gammaproteobacteria	G	The phosphoenolpyruvate-dependent sugar phosphotransferase system (sugar PTS), a major carbohydrate active transport system, catalyzes the phosphorylation of incoming sugar substrates concomitantly with their translocation across the cell membrane. The enzyme II ChbABC PTS system is involved in the transport of the chitin disaccharide N,N'-diacetylchitobiose (GlcNAc2)	chbB	GO:0003674,GO:0003824,GO:0005215,GO:0005575,GO:0005622,GO:0005623,GO:0005737,GO:0005829,GO:0006810,GO:0008150,GO:0008643,GO:0009401,GO:0015144,GO:0016740,GO:0016772,GO:0016773,GO:0022804,GO:0022857,GO:0034219,GO:0044424,GO:0044444,GO:0044464,GO:0051179,GO:0051234,GO:0055085,GO:0071702,GO:0090563,GO:0090566,GO:1901264,GO:1902815	2.7.1.196,2.7.1.205	ko:K02760	ko00500,ko02060,map00500,map02060	M00275	R11170,R11172	RC00017,RC03206	ko00000,ko00001,ko00002,ko01000,ko02000	4.A.3.2	-	iSbBS512_1146.SbBS512_E1982	PTS_IIB
DOPLEBMP_00391	199310.c2138	5.58e-76	226.0	COG2913@1|root,COG2913@2|Bacteria,1RD8V@1224|Proteobacteria,1S48R@1236|Gammaproteobacteria,3XPRB@561|Escherichia	1236|Gammaproteobacteria	M	response to osmotic stress	osmE	GO:0006950,GO:0006970,GO:0008150,GO:0009628,GO:0050896	-	ko:K04064	-	-	-	-	ko00000	-	-	-	SmpA_OmlA
DOPLEBMP_00392	199310.c2139	1.29e-197	547.0	COG0171@1|root,COG0171@2|Bacteria,1QHZ4@1224|Proteobacteria,1SZSC@1236|Gammaproteobacteria,3XRM7@561|Escherichia	1236|Gammaproteobacteria	F	Catalyzes the ATP-dependent amidation of deamido-NAD to form NAD. Uses ammonia as a nitrogen source	nadE	GO:0003674,GO:0003824,GO:0003952,GO:0005575,GO:0005622,GO:0005623,GO:0005737,GO:0005829,GO:0006082,GO:0006139,GO:0006520,GO:0006531,GO:0006725,GO:0006732,GO:0006733,GO:0006734,GO:0006753,GO:0006793,GO:0006796,GO:0006807,GO:0006950,GO:0006974,GO:0008150,GO:0008152,GO:0008795,GO:0009058,GO:0009066,GO:0009108,GO:0009117,GO:0009165,GO:0009435,GO:0009987,GO:0016874,GO:0016879,GO:0016880,GO:0016884,GO:…	6.3.1.5	ko:K01916	ko00760,ko01100,map00760,map01100	M00115	R00189	RC00100	ko00000,ko00001,ko00002,ko01000	-	-	iETEC_1333.ETEC_1772,iSFV_1184.SFV_1480,iSF_1195.SF1486,iSFxv_1172.SFxv_1676,iS_1188.S1603	NAD_synthase
DOPLEBMP_00393	199310.c2140	1.04e-213	590.0	COG0322@1|root,COG0322@2|Bacteria,1QU1K@1224|Proteobacteria,1RMJM@1236|Gammaproteobacteria,3XNBR@561|Escherichia	1236|Gammaproteobacteria	L	When a lesion remains because UvrC is not able to induce the 3' incision, Cho incises the DNA. Then UvrC makes the 5' incision. The combined action of Cho and UvrC broadens the substrate range of nucleotide excision repair	cho	GO:0003674,GO:0003824,GO:0004518,GO:0004519,GO:0004520,GO:0004536,GO:0005575,GO:0005622,GO:0005623,GO:0006139,GO:0006259,GO:0006281,GO:0006289,GO:0006725,GO:0006807,GO:0006950,GO:0006974,GO:0007154,GO:0008150,GO:0008152,GO:0009380,GO:0009432,GO:0009605,GO:0009987,GO:0009991,GO:0016787,GO:0016788,GO:0031668,GO:0032991,GO:0033554,GO:0033683,GO:0034641,GO:0043170,GO:0044237,GO:0044238,GO:0044260,GO:…	-	ko:K05984	-	-	-	-	ko00000,ko01000,ko03400	-	-	-	GIY-YIG
DOPLEBMP_00394	199310.c2141	1.01e-139	395.0	COG3758@1|root,COG3758@2|Bacteria,1MXSD@1224|Proteobacteria,1RMHD@1236|Gammaproteobacteria,3XP6F@561|Escherichia	1236|Gammaproteobacteria	S	Belongs to the Ves family	ves	-	-	ko:K09975	-	-	-	-	ko00000	-	-	-	HutD
DOPLEBMP_00395	199310.c2143	4.09e-106	306.0	COG3678@1|root,COG3678@2|Bacteria,1RBDH@1224|Proteobacteria,1S2DT@1236|Gammaproteobacteria,3XPA1@561|Escherichia	1236|Gammaproteobacteria	NPTU	An ATP-independent periplasmic chaperone, decreases protein aggregation and helps protein refolding. Binds substrate over a large region	spy	GO:0003674,GO:0005488,GO:0005515,GO:0005575,GO:0005623,GO:0006457,GO:0008150,GO:0009987,GO:0010033,GO:0014070,GO:0030288,GO:0030313,GO:0031975,GO:0042221,GO:0042597,GO:0044464,GO:0050896,GO:0051082,GO:0061077,GO:1990507	-	ko:K06006	-	-	-	-	ko00000,ko03110	-	-	-	LTXXQ
DOPLEBMP_00396	362663.ECP_1690	3.33e-244	669.0	COG2988@1|root,COG2988@2|Bacteria,1MW1T@1224|Proteobacteria,1RQPG@1236|Gammaproteobacteria,3XNVD@561|Escherichia	1236|Gammaproteobacteria	E	Belongs to the AspA AstE family. Succinylglutamate desuccinylase subfamily	astE	GO:0003674,GO:0003824,GO:0006082,GO:0006520,GO:0006525,GO:0006527,GO:0006807,GO:0008150,GO:0008152,GO:0009017,GO:0009056,GO:0009063,GO:0009064,GO:0009065,GO:0009987,GO:0016054,GO:0016787,GO:0016810,GO:0016811,GO:0019752,GO:0043436,GO:0044237,GO:0044238,GO:0044248,GO:0044281,GO:0044282,GO:0046395,GO:0071704,GO:1901564,GO:1901565,GO:1901575,GO:1901605,GO:1901606	3.5.1.96	ko:K05526	ko00330,ko01100,map00330,map01100	-	R00411	RC00064,RC00090	ko00000,ko00001,ko01000	-	-	iAPECO1_1312.APECO1_813,iECABU_c1320.ECABU_c20010,iECED1_1282.ECED1_1946,iECOK1_1307.ECOK1_1864,iECS88_1305.ECS88_1796,iUMN146_1321.UM146_08430,iUTI89_1310.UTI89_C1939,ic_1306.c2144	AstE_AspA
DOPLEBMP_00397	199310.c2145	0.0	872.0	COG3724@1|root,COG3724@2|Bacteria,1MUJV@1224|Proteobacteria,1RNSS@1236|Gammaproteobacteria,3XMGR@561|Escherichia	1236|Gammaproteobacteria	E	Catalyzes the hydrolysis of N(2)-succinylarginine into N(2)-succinylornithine, ammonia and CO(2)	astB	GO:0003674,GO:0003824,GO:0006082,GO:0006520,GO:0006525,GO:0006527,GO:0006807,GO:0008150,GO:0008152,GO:0009015,GO:0009056,GO:0009063,GO:0009064,GO:0009065,GO:0009987,GO:0016054,GO:0016787,GO:0016810,GO:0016813,GO:0019752,GO:0043436,GO:0044237,GO:0044238,GO:0044248,GO:0044281,GO:0044282,GO:0046395,GO:0071704,GO:1901564,GO:1901565,GO:1901575,GO:1901605,GO:1901606	3.5.3.23	ko:K01484	ko00330,ko01100,map00330,map01100	-	R04189	RC00024	ko00000,ko00001,ko01000	-	-	iECH74115_1262.ECH74115_2463,iECSP_1301.ECSP_2313,iECs_1301.ECs2451,iG2583_1286.G2583_2191	AstB
DOPLEBMP_00398	199310.c2146	0.0	971.0	COG1012@1|root,COG1012@2|Bacteria,1MV2I@1224|Proteobacteria,1RPQW@1236|Gammaproteobacteria,3XMV0@561|Escherichia	1236|Gammaproteobacteria	C	Catalyzes the NAD-dependent reduction of succinylglutamate semialdehyde into succinylglutamate	astD	GO:0003674,GO:0003824,GO:0004029,GO:0006082,GO:0006520,GO:0006525,GO:0006527,GO:0006807,GO:0008150,GO:0008152,GO:0009056,GO:0009063,GO:0009064,GO:0009065,GO:0009987,GO:0016054,GO:0016491,GO:0016620,GO:0016903,GO:0019752,GO:0043436,GO:0044237,GO:0044238,GO:0044248,GO:0044281,GO:0044282,GO:0046395,GO:0055114,GO:0071704,GO:1901564,GO:1901565,GO:1901575,GO:1901605,GO:1901606	1.2.1.71	ko:K06447	ko00330,ko01100,map00330,map01100	-	R05049	RC00080	ko00000,ko00001,ko01000	-	-	iECABU_c1320.ECABU_c20030,iEcHS_1320.EcHS_A1829,ic_1306.c2146	Aldedh
DOPLEBMP_00399	362663.ECP_1693	2.29e-253	694.0	COG3138@1|root,COG3138@2|Bacteria,1MWHC@1224|Proteobacteria,1RMXG@1236|Gammaproteobacteria,3XMJ6@561|Escherichia	1236|Gammaproteobacteria	E	Catalyzes the transfer of succinyl-CoA to arginine to produce N(2)-succinylarginine	astA	-	2.3.1.109	ko:K00673	ko00330,ko01100,map00330,map01100	-	R00832	RC00004,RC00064	ko00000,ko00001,ko01000	-	-	iE2348C_1286.E2348C_1875	AstA
DOPLEBMP_00400	199310.c2148	5.67e-299	815.0	COG4992@1|root,COG4992@2|Bacteria,1MV3C@1224|Proteobacteria,1RMV1@1236|Gammaproteobacteria,3XNAC@561|Escherichia	1236|Gammaproteobacteria	E	Catalyzes the transamination of N(2)-succinylornithine and alpha-ketoglutarate into N(2)-succinylglutamate semialdehyde and glutamate. Can also act as an acetylornithine aminotransferase	argD	GO:0003674,GO:0003824,GO:0003992,GO:0004069,GO:0005488,GO:0005515,GO:0006082,GO:0006105,GO:0006520,GO:0006525,GO:0006526,GO:0006527,GO:0006591,GO:0006593,GO:0006807,GO:0008144,GO:0008150,GO:0008152,GO:0008483,GO:0008652,GO:0009056,GO:0009058,GO:0009063,GO:0009064,GO:0009065,GO:0009084,GO:0009987,GO:0016053,GO:0016054,GO:0016740,GO:0016769,GO:0017144,GO:0019545,GO:0019752,GO:0019842,GO:0030170,GO:…	2.6.1.11,2.6.1.17,2.6.1.81	ko:K00821,ko:K00840	ko00220,ko00300,ko00330,ko01100,ko01110,ko01120,ko01130,ko01210,ko01230,map00220,map00300,map00330,map01100,map01110,map01120,map01130,map01210,map01230	M00016,M00028,M00845	R02283,R04217,R04475	RC00006,RC00062	ko00000,ko00001,ko00002,ko01000,ko01007	-	-	iAPECO1_1312.APECO1_817,iEC55989_1330.EC55989_1916,iECABU_c1320.ECABU_c20050,iECED1_1282.ECED1_1950,iECOK1_1307.ECOK1_1868,iECP_1309.ECP_1694,iECS88_1305.ECS88_1800,iEcSMS35_1347.EcSMS35_1443,iSFV_1184.SFV_3365,iSF_1195.SF3378,iSFxv_1172.SFxv_3689,iS_1188.S4385,iUMN146_1321.UM146_08405,iUTI89_1310.UTI89_C1943,ic_1306.c2148	Aminotran_3
DOPLEBMP_00401	155864.EDL933_2709	1.71e-203	561.0	COG0708@1|root,COG0708@2|Bacteria,1MVII@1224|Proteobacteria,1RN4H@1236|Gammaproteobacteria,3XPFE@561|Escherichia	1236|Gammaproteobacteria	L	Major apurinic-apyrimidinic endonuclease of E.coli. It removes the damaged DNA at cytosines and guanines by cleaving on the 3'-side of the AP site by a beta-elimination reaction. It exhibits 3'-5'-exonuclease, 3'-phosphomonoesterase, 3'-repair diesterase and ribonuclease H activities	xthA	GO:0003674,GO:0003824,GO:0004518,GO:0004527,GO:0004529,GO:0004536,GO:0005575,GO:0005622,GO:0005623,GO:0005737,GO:0005829,GO:0006139,GO:0006259,GO:0006725,GO:0006807,GO:0006950,GO:0006974,GO:0008150,GO:0008152,GO:0008853,GO:0009987,GO:0016787,GO:0016788,GO:0016796,GO:0016895,GO:0033554,GO:0034641,GO:0043170,GO:0044237,GO:0044238,GO:0044260,GO:0044424,GO:0044444,GO:0044464,GO:0046483,GO:0050896,GO:…	3.1.11.2	ko:K01142	ko03410,map03410	-	-	-	ko00000,ko00001,ko01000,ko03400	-	-	-	Exo_endo_phos
DOPLEBMP_00402	362663.ECP_1696	3.94e-159	447.0	COG0398@1|root,COG0398@2|Bacteria,1MVF3@1224|Proteobacteria,1RSK1@1236|Gammaproteobacteria,3XMYD@561|Escherichia	1236|Gammaproteobacteria	S	SNARE associated Golgi protein	ydjX	GO:0005575,GO:0005623,GO:0005886,GO:0016020,GO:0044464,GO:0071944	-	-	-	-	-	-	-	-	-	-	Rhodanese,SNARE_assoc
DOPLEBMP_00403	199310.c2152	3.73e-162	456.0	28JAM@1|root,2Z95F@2|Bacteria,1NZYD@1224|Proteobacteria,1S1F4@1236|Gammaproteobacteria,3XNDZ@561|Escherichia	1236|Gammaproteobacteria	-	-	ydjY	GO:0005575,GO:0005622,GO:0005623,GO:0005737,GO:0005829,GO:0044424,GO:0044444,GO:0044464	-	-	-	-	-	-	-	-	-	-	-
DOPLEBMP_00404	199310.c2153	1.74e-159	447.0	COG0398@1|root,COG0398@2|Bacteria,1RDZ2@1224|Proteobacteria,1RYPP@1236|Gammaproteobacteria,3XPQ3@561|Escherichia	1236|Gammaproteobacteria	S	SNARE associated Golgi protein	ydjZ	GO:0005575,GO:0005623,GO:0005886,GO:0016020,GO:0044464,GO:0071944	-	-	-	-	-	-	-	-	-	-	SNARE_assoc
DOPLEBMP_00405	199310.c2154	1.97e-130	370.0	COG2128@1|root,COG2128@2|Bacteria,1RC52@1224|Proteobacteria,1S2A0@1236|Gammaproteobacteria,3XQ7H@561|Escherichia	1236|Gammaproteobacteria	S	peroxiredoxin activity	ynjA	-	-	-	-	-	-	-	-	-	-	-	CMD
DOPLEBMP_00406	199310.c2155	9.6e-291	792.0	COG4134@1|root,COG4134@2|Bacteria,1MWJ7@1224|Proteobacteria,1RQ0I@1236|Gammaproteobacteria,3XNDY@561|Escherichia	1236|Gammaproteobacteria	S	Bacterial extracellular solute-binding protein	ynjB	-	-	ko:K05777	-	M00192	-	-	ko00000,ko00002,ko02000	-	-	-	SBP_bac_8
DOPLEBMP_00407	362663.ECP_1701	0.0	966.0	COG4135@1|root,COG4135@2|Bacteria,1MV6R@1224|Proteobacteria,1RR4B@1236|Gammaproteobacteria,3XNN0@561|Escherichia	1236|Gammaproteobacteria	P	ABC transporter permease	ynjC	GO:0005575,GO:0005623,GO:0005886,GO:0016020,GO:0044464,GO:0071944	-	ko:K05778	-	M00192	-	-	ko00000,ko00002,ko02000	-	-	-	BPD_transp_1
DOPLEBMP_00408	362663.ECP_1702	1.7e-155	436.0	COG4136@1|root,COG4136@2|Bacteria,1RA88@1224|Proteobacteria,1S207@1236|Gammaproteobacteria,3XNBV@561|Escherichia	1236|Gammaproteobacteria	P	ABC transporter, ATP-binding protein	ynjD	-	-	ko:K05779	-	M00192	-	-	ko00000,ko00002,ko02000	-	-	-	ABC_tran
DOPLEBMP_00409	199310.c2158	0.0	894.0	COG2897@1|root,COG2897@2|Bacteria,1MW4B@1224|Proteobacteria,1RQX7@1236|Gammaproteobacteria,3XPET@561|Escherichia	1236|Gammaproteobacteria	M	thiosulfate sulfurtransferase activity	ynjE	GO:0003674,GO:0003824,GO:0016740,GO:0016782,GO:0016783	2.8.1.11	ko:K21028	ko04122,map04122	-	R07461	-	ko00000,ko00001,ko01000	-	-	-	Rhodanese
DOPLEBMP_00410	362663.ECP_1704	1.25e-147	415.0	COG0558@1|root,COG0558@2|Bacteria,1RD5Y@1224|Proteobacteria,1RZ4Q@1236|Gammaproteobacteria,3XNG1@561|Escherichia	1236|Gammaproteobacteria	I	Belongs to the CDP-alcohol phosphatidyltransferase class-I family	ynjF	GO:0005575,GO:0005623,GO:0005886,GO:0016020,GO:0044464,GO:0071944	2.7.8.39	ko:K17884	-	-	R10464	RC00002,RC00078	ko00000,ko01000	-	-	-	CDP-OH_P_transf
DOPLEBMP_00411	199310.c2160	3.47e-90	264.0	COG0494@1|root,COG0494@2|Bacteria,1RCZM@1224|Proteobacteria,1S67W@1236|Gammaproteobacteria,3XPNM@561|Escherichia	1236|Gammaproteobacteria	L	Belongs to the Nudix hydrolase family	nudG	GO:0003674,GO:0003824,GO:0006139,GO:0006259,GO:0006281,GO:0006725,GO:0006807,GO:0006950,GO:0006974,GO:0008150,GO:0008152,GO:0009987,GO:0016787,GO:0033554,GO:0034641,GO:0043170,GO:0044237,GO:0044238,GO:0044260,GO:0046483,GO:0050896,GO:0051716,GO:0071704,GO:0090304,GO:1901360	3.6.1.55,3.6.1.65	ko:K03574,ko:K08320	-	-	-	-	ko00000,ko01000,ko03400	-	-	iE2348C_1286.E2348C_1887,iECP_1309.ECP_1705,iLF82_1304.LF82_1533,iNRG857_1313.NRG857_08815,iPC815.YPO2167,iSSON_1240.SSON_1397	NUDIX
DOPLEBMP_00412	199310.c2161	1.17e-60	186.0	2E3JA@1|root,32YHQ@2|Bacteria,1NB7M@1224|Proteobacteria,1SCHX@1236|Gammaproteobacteria,3XPYD@561|Escherichia	1236|Gammaproteobacteria	S	Protein of unknown function (DUF1496)	ynjH	-	-	-	-	-	-	-	-	-	-	-	DUF1496
DOPLEBMP_00413	199310.c2162	0.0	881.0	COG0334@1|root,COG0334@2|Bacteria,1MUMF@1224|Proteobacteria,1RPUZ@1236|Gammaproteobacteria,3XMVU@561|Escherichia	1236|Gammaproteobacteria	E	Belongs to the Glu Leu Phe Val dehydrogenases family	gdhA	GO:0003674,GO:0003824,GO:0004353,GO:0004354,GO:0005488,GO:0005515,GO:0005575,GO:0005622,GO:0005623,GO:0005737,GO:0005829,GO:0006082,GO:0006520,GO:0006536,GO:0006537,GO:0006807,GO:0008150,GO:0008152,GO:0008652,GO:0009058,GO:0009064,GO:0009084,GO:0009987,GO:0016053,GO:0016491,GO:0016638,GO:0016639,GO:0019752,GO:0042802,GO:0043436,GO:0043648,GO:0043650,GO:0044237,GO:0044238,GO:0044249,GO:0044281,GO:…	1.4.1.4	ko:K00262	ko00220,ko00250,ko00910,ko01100,map00220,map00250,map00910,map01100	-	R00248	RC00006,RC02799	ko00000,ko00001,ko01000	-	-	iECH74115_1262.ECH74115_2481,iECSP_1301.ECSP_2329,iECs_1301.ECs2467,iG2583_1286.G2583_2207,iPC815.YPO3971,iSDY_1059.SDY_1514,iYL1228.KPN_01210,iZ_1308.Z2793	ELFV_dehydrog,ELFV_dehydrog_N
DOPLEBMP_00414	198214.SF1460	0.0	1280.0	COG0550@1|root,COG0550@2|Bacteria,1MUFZ@1224|Proteobacteria,1RN4X@1236|Gammaproteobacteria	1236|Gammaproteobacteria	L	Releases the supercoiling and torsional tension of DNA, which is introduced during the DNA replication and transcription, by transiently cleaving and rejoining one strand of the DNA duplex. Introduces a single-strand break via transesterification at a target site in duplex DNA. The scissile phosphodiester is attacked by the catalytic tyrosine of the enzyme, resulting in the formation of a DNA-(5'…	topB	GO:0003674,GO:0003824,GO:0003916,GO:0003917,GO:0006139,GO:0006259,GO:0006265,GO:0006310,GO:0006725,GO:0006807,GO:0006996,GO:0007049,GO:0007059,GO:0008150,GO:0008152,GO:0009987,GO:0016043,GO:0016853,GO:0022402,GO:0034641,GO:0043170,GO:0044237,GO:0044238,GO:0044260,GO:0046483,GO:0051276,GO:0051304,GO:0071103,GO:0071704,GO:0071840,GO:0090304,GO:0140097,GO:1901360	5.99.1.2	ko:K03169	-	-	-	-	ko00000,ko01000,ko03032	-	-	-	Topoisom_bac,Toprim
DOPLEBMP_00415	155864.EDL933_2724	8.31e-253	693.0	COG0709@1|root,COG0709@2|Bacteria,1MWFG@1224|Proteobacteria,1RQ5Q@1236|Gammaproteobacteria,3XNEC@561|Escherichia	1236|Gammaproteobacteria	F	Synthesizes selenophosphate from selenide and ATP	selD	GO:0000287,GO:0001887,GO:0003674,GO:0003824,GO:0004756,GO:0005488,GO:0005575,GO:0005622,GO:0005623,GO:0005737,GO:0005829,GO:0006082,GO:0006139,GO:0006396,GO:0006399,GO:0006400,GO:0006520,GO:0006725,GO:0006793,GO:0006796,GO:0006807,GO:0008033,GO:0008150,GO:0008152,GO:0008652,GO:0009058,GO:0009069,GO:0009070,GO:0009451,GO:0009987,GO:0010467,GO:0016053,GO:0016070,GO:0016259,GO:0016260,GO:0016301,GO:…	2.7.9.3	ko:K01008	ko00450,ko01100,map00450,map01100	-	R03595	RC00002,RC02878	ko00000,ko00001,ko01000,ko03016	-	-	iPC815.YPO2164,iSFV_1184.SFV_1453,iSF_1195.SF1459,iSFxv_1172.SFxv_1645,iS_1188.S1574	AIRS,AIRS_C
DOPLEBMP_00416	362663.ECP_1713	7.41e-131	371.0	COG0778@1|root,COG0778@2|Bacteria,1PKUV@1224|Proteobacteria,1RNQG@1236|Gammaproteobacteria,3XNE4@561|Escherichia	1236|Gammaproteobacteria	C	FMN binding	ydjA	GO:0000166,GO:0003674,GO:0005488,GO:0005575,GO:0005622,GO:0005623,GO:0005737,GO:0005829,GO:0010181,GO:0032553,GO:0036094,GO:0043167,GO:0043168,GO:0044424,GO:0044444,GO:0044464,GO:0048037,GO:0050662,GO:0097159,GO:0097367,GO:1901265,GO:1901363	-	-	-	-	-	-	-	-	-	-	Nitroreductase
DOPLEBMP_00417	199310.c2170	0.0	1209.0	COG0616@1|root,COG0616@2|Bacteria,1MUXE@1224|Proteobacteria,1RNYW@1236|Gammaproteobacteria,3XP8X@561|Escherichia	1236|Gammaproteobacteria	OU	signal peptide peptidase	sppA	GO:0003674,GO:0003824,GO:0004175,GO:0005575,GO:0005623,GO:0005886,GO:0005887,GO:0006465,GO:0006508,GO:0006518,GO:0006807,GO:0008150,GO:0008152,GO:0008233,GO:0009987,GO:0010467,GO:0016020,GO:0016021,GO:0016485,GO:0016787,GO:0019538,GO:0031224,GO:0031226,GO:0034641,GO:0043170,GO:0043603,GO:0044237,GO:0044238,GO:0044260,GO:0044267,GO:0044425,GO:0044459,GO:0044464,GO:0051604,GO:0070011,GO:0071704,GO:…	-	ko:K04773	-	-	-	-	ko00000,ko01000,ko01002	-	-	-	Peptidase_S49
DOPLEBMP_00418	155864.EDL933_2727	6.53e-158	444.0	COG2859@1|root,COG2859@2|Bacteria,1QU0K@1224|Proteobacteria,1RR22@1236|Gammaproteobacteria,3XQVT@561|Escherichia	1236|Gammaproteobacteria	S	Protein of unknown function (DUF541)	-	-	-	ko:K09797	-	-	-	-	ko00000	-	-	-	SIMPL
DOPLEBMP_00419	316407.1742878	7.02e-245	672.0	COG0252@1|root,COG0252@2|Bacteria,1MWIR@1224|Proteobacteria,1RMUB@1236|Gammaproteobacteria,3XP19@561|Escherichia	1236|Gammaproteobacteria	EJ	asparagine catabolic process via L-aspartate	ansA	GO:0003674,GO:0003824,GO:0004067,GO:0005488,GO:0005515,GO:0005575,GO:0005622,GO:0005623,GO:0005737,GO:0005829,GO:0006082,GO:0006520,GO:0006528,GO:0006530,GO:0006807,GO:0008150,GO:0008152,GO:0009056,GO:0009063,GO:0009064,GO:0009065,GO:0009066,GO:0009068,GO:0009987,GO:0016054,GO:0016787,GO:0016810,GO:0016811,GO:0019752,GO:0032787,GO:0033345,GO:0034641,GO:0042802,GO:0043436,GO:0043603,GO:0044237,GO:…	3.5.1.1	ko:K01424	ko00250,ko00460,ko01100,ko01110,map00250,map00460,map01100,map01110	-	R00485	RC00010,RC02798	ko00000,ko00001,ko01000	-	-	iECO103_1326.ECO103_1961,iSF_1195.SF1456,iS_1188.S1571,iYL1228.KPN_01203	Asparaginase
DOPLEBMP_00420	199310.c2172	7.13e-161	449.0	COG1335@1|root,COG1335@2|Bacteria,1MUGW@1224|Proteobacteria,1RZBF@1236|Gammaproteobacteria,3XNAR@561|Escherichia	1236|Gammaproteobacteria	Q	nicotinamidase activity	pncA	GO:0003674,GO:0003824,GO:0005575,GO:0005622,GO:0005623,GO:0005737,GO:0006139,GO:0006725,GO:0006732,GO:0006733,GO:0006753,GO:0006766,GO:0006767,GO:0006769,GO:0006793,GO:0006796,GO:0006807,GO:0008150,GO:0008152,GO:0008936,GO:0009058,GO:0009108,GO:0009117,GO:0009165,GO:0009820,GO:0009987,GO:0016787,GO:0016810,GO:0016811,GO:0017144,GO:0018130,GO:0019362,GO:0019363,GO:0019365,GO:0019438,GO:0019637,GO:…	3.5.1.19	ko:K08281	ko00760,ko01100,map00760,map01100	-	R01268	RC00100	ko00000,ko00001,ko01000	-	-	iE2348C_1286.E2348C_1895,iECs_1301.ECs2475,iZ_1308.Z2802	Isochorismatase
DOPLEBMP_00421	199310.c2173	2.72e-310	848.0	COG0477@1|root,COG2814@2|Bacteria,1QUAJ@1224|Proteobacteria,1S18U@1236|Gammaproteobacteria	1236|Gammaproteobacteria	P	transport protein	ydjE	GO:0005575,GO:0005623,GO:0005886,GO:0016020,GO:0044464,GO:0071944	-	ko:K08369	-	-	-	-	ko00000,ko02000	2.A.1	-	-	Sugar_tr
DOPLEBMP_00422	155864.EDL933_2734	7.68e-174	485.0	COG1349@1|root,COG1349@2|Bacteria,1R7X3@1224|Proteobacteria,1S09E@1236|Gammaproteobacteria,3XRJ9@561|Escherichia	1236|Gammaproteobacteria	K	DeoR C terminal sensor domain	ydjF	-	-	-	-	-	-	-	-	-	-	-	DeoRC,HTH_DeoR
DOPLEBMP_00423	199310.c2175	8.13e-238	653.0	COG0667@1|root,COG0667@2|Bacteria,1MVEH@1224|Proteobacteria,1RZSW@1236|Gammaproteobacteria,3XRJ3@561|Escherichia	1236|Gammaproteobacteria	C	Catalyzes the NADH-dependent reduction of methylglyoxal (2-oxopropanal) in vitro. It is not known if this activity has physiological significance. Cannot use NADPH as a cosubstrate. Seems to play some role in intestinal colonization	ydjG	GO:0003674,GO:0003824,GO:0008150,GO:0008152,GO:0016491,GO:0016614,GO:0016616,GO:0019170,GO:0055114	-	ko:K18471	ko00640,map00640	-	R10718	RC00739	ko00000,ko00001,ko01000	-	-	-	Aldo_ket_red
DOPLEBMP_00424	199310.c2176	9.18e-222	612.0	COG0524@1|root,COG0524@2|Bacteria,1NA08@1224|Proteobacteria,1RZWR@1236|Gammaproteobacteria,3XRJI@561|Escherichia	1236|Gammaproteobacteria	G	Phosphomethylpyrimidine kinase	ydjH	-	-	-	-	-	-	-	-	-	-	-	PfkB
DOPLEBMP_00425	362663.ECP_1721	1.52e-202	560.0	COG0191@1|root,COG0191@2|Bacteria,1Q2AF@1224|Proteobacteria,1RSPE@1236|Gammaproteobacteria,3XM6U@561|Escherichia	1236|Gammaproteobacteria	G	aldehyde-lyase activity	ydjI	-	-	-	-	-	-	-	-	-	-	iAPECO1_1312.APECO1_842,iB21_1397.B21_01730,iECBD_1354.ECBD_1871,iECB_1328.ECB_01742,iECD_1391.ECD_01742,iECH74115_1262.ECH74115_2497,iECOK1_1307.ECOK1_1892,iECS88_1305.ECS88_1825,iECSP_1301.ECSP_2345,iECs_1301.ECs2482,iG2583_1286.G2583_2220,iUMN146_1321.UM146_08280,iUTI89_1310.UTI89_C1969,iZ_1308.Z2811	F_bP_aldolase
DOPLEBMP_00426	199310.c2178	3.68e-256	701.0	COG1063@1|root,COG1063@2|Bacteria,1MV9A@1224|Proteobacteria,1RMNY@1236|Gammaproteobacteria	1236|Gammaproteobacteria	C	Catalyzes the NAD( )-dependent oxidation of L-threonine to 2-amino-3-ketobutyrate	ydjJ	-	1.1.1.14,1.1.1.303,1.1.1.4,1.1.1.9	ko:K00004,ko:K00008,ko:K05351	ko00040,ko00051,ko00650,ko01100,map00040,map00051,map00650,map01100	M00014	R00875,R01896,R02855,R02946,R10504	RC00085,RC00102,RC00205,RC00525	ko00000,ko00001,ko00002,ko01000	-	-	-	ADH_N,ADH_zinc_N
DOPLEBMP_00427	316407.85675115	0.0	877.0	COG2271@1|root,COG2271@2|Bacteria,1QUCH@1224|Proteobacteria,1T1T9@1236|Gammaproteobacteria,3XR4D@561|Escherichia	1236|Gammaproteobacteria	P	transmembrane transporter activity	ydjK	GO:0005575,GO:0005623,GO:0005886,GO:0016020,GO:0044464,GO:0071944	-	ko:K08369	-	-	-	-	ko00000,ko02000	2.A.1	-	-	MFS_1,Sugar_tr
DOPLEBMP_00428	155864.EDL933_2740	1.93e-268	733.0	COG1063@1|root,COG1063@2|Bacteria,1R73D@1224|Proteobacteria,1RQIW@1236|Gammaproteobacteria,3XRI5@561|Escherichia	1236|Gammaproteobacteria	C	zinc ion binding	ydjL	-	-	-	-	-	-	-	-	-	-	-	ADH_N,ADH_zinc_N
DOPLEBMP_00429	199310.c2182	1.54e-59	184.0	COG3139@1|root,COG3139@2|Bacteria,1N6T3@1224|Proteobacteria,1SCFV@1236|Gammaproteobacteria,3XQ1U@561|Escherichia	1236|Gammaproteobacteria	S	Protein of unknown function (DUF1315)	yeaC	-	-	ko:K09916	-	-	-	-	ko00000	-	-	-	DUF1315
DOPLEBMP_00430	155864.EDL933_2742	1.84e-104	300.0	COG0229@1|root,COG0229@2|Bacteria,1RGWC@1224|Proteobacteria,1S5WI@1236|Gammaproteobacteria,3XM35@561|Escherichia	1236|Gammaproteobacteria	O	peptide-methionine (R)-S-oxide reductase activity	msrB	GO:0003674,GO:0003824,GO:0005488,GO:0005506,GO:0005575,GO:0005622,GO:0005623,GO:0005737,GO:0005829,GO:0006807,GO:0008150,GO:0008152,GO:0008270,GO:0009987,GO:0016491,GO:0016667,GO:0016671,GO:0019538,GO:0030091,GO:0033743,GO:0043167,GO:0043169,GO:0043170,GO:0044237,GO:0044238,GO:0044260,GO:0044267,GO:0044424,GO:0044444,GO:0044464,GO:0046872,GO:0046914,GO:0055114,GO:0071704,GO:1901564	1.8.4.12	ko:K07305	-	-	-	-	ko00000,ko01000	-	-	iAF1260.b1778,iB21_1397.B21_01735,iBWG_1329.BWG_1591,iE2348C_1286.E2348C_1905,iEC042_1314.EC042_1944,iEC55989_1330.EC55989_1947,iECBD_1354.ECBD_1866,iECB_1328.ECB_01747,iECDH10B_1368.ECDH10B_1916,iECDH1ME8569_1439.ECDH1ME8569_1722,iECD_1391.ECD_01747,iECH74115_1262.ECH74115_2502,iECIAI39_1322.ECIAI39_1275,iECNA114_1301.ECNA114_1824,iECO103_1326.ECO103_1964,iECP_1309.ECP_1726,iECSE_1348.ECSE_1949,…	SelR
DOPLEBMP_00431	155864.EDL933_2743	6.2e-240	659.0	COG0057@1|root,COG0057@2|Bacteria,1MU93@1224|Proteobacteria,1RMBM@1236|Gammaproteobacteria,3XNHT@561|Escherichia	1236|Gammaproteobacteria	F	Catalyzes the oxidative phosphorylation of glyceraldehyde 3-phosphate (G3P) to 1,3-bisphosphoglycerate (BPG) using the cofactor NAD. The first reaction step involves the formation of a hemiacetal intermediate between G3P and a cysteine residue, and this hemiacetal intermediate is then oxidized to a thioester, with concomitant reduction of NAD to NADH. The reduced NADH is then exchanged with the s…	gapA	GO:0000166,GO:0003674,GO:0003824,GO:0004365,GO:0005488,GO:0005575,GO:0005622,GO:0005623,GO:0005737,GO:0005829,GO:0005975,GO:0006082,GO:0006090,GO:0006091,GO:0006096,GO:0006139,GO:0006163,GO:0006164,GO:0006165,GO:0006725,GO:0006732,GO:0006733,GO:0006753,GO:0006754,GO:0006757,GO:0006793,GO:0006796,GO:0006807,GO:0008150,GO:0008152,GO:0009056,GO:0009058,GO:0009108,GO:0009117,GO:0009123,GO:0009124,GO:…	1.2.1.12	ko:K00134	ko00010,ko00710,ko01100,ko01110,ko01120,ko01130,ko01200,ko01230,ko04066,ko05010,map00010,map00710,map01100,map01110,map01120,map01130,map01200,map01230,map04066,map05010	M00001,M00002,M00003,M00165,M00166,M00308,M00552	R01061	RC00149	ko00000,ko00001,ko00002,ko01000,ko04131,ko04147	-	-	iAPECO1_1312.APECO1_847,iPC815.YPO2157,iUTI89_1310.UTI89_C1975,ic_1306.c2184	Gp_dh_C,Gp_dh_N
DOPLEBMP_00432	199310.c2185	1.65e-218	602.0	COG0676@1|root,COG0676@2|Bacteria,1Q7VN@1224|Proteobacteria,1RQK0@1236|Gammaproteobacteria,3XMHK@561|Escherichia	1236|Gammaproteobacteria	G	Belongs to the glucose-6-phosphate 1-epimerase family	yeaD	GO:0005575,GO:0005622,GO:0005623,GO:0005737,GO:0005829,GO:0006950,GO:0006974,GO:0008150,GO:0009987,GO:0033554,GO:0044424,GO:0044444,GO:0044464,GO:0050896,GO:0051716	5.1.3.15	ko:K01792	ko00010,ko01100,ko01110,ko01120,ko01130,map00010,map01100,map01110,map01120,map01130	-	R02739	RC00563	ko00000,ko00001,ko01000	-	-	-	Aldose_epim
DOPLEBMP_00433	199310.c2186	5.14e-203	562.0	COG0656@1|root,COG0656@2|Bacteria,1MUH2@1224|Proteobacteria,1RMK5@1236|Gammaproteobacteria,3XNVM@561|Escherichia	1236|Gammaproteobacteria	S	methylglyoxal catabolic process	yeaE	GO:0003674,GO:0003824,GO:0006081,GO:0008150,GO:0008152,GO:0009056,GO:0009438,GO:0009987,GO:0016491,GO:0042180,GO:0042182,GO:0044237,GO:0044248,GO:0044281,GO:0044282,GO:0046185,GO:0051596,GO:0055114,GO:0071704,GO:1901575	-	-	-	-	-	-	-	-	-	iAF1260.b1781,iB21_1397.B21_01738,iBWG_1329.BWG_1594,iECBD_1354.ECBD_1863,iECB_1328.ECB_01750,iECDH10B_1368.ECDH10B_1919,iECDH1ME8569_1439.ECDH1ME8569_1725,iECD_1391.ECD_01750,iEcDH1_1363.EcDH1_1861,iEcHS_1320.EcHS_A1866,iEcolC_1368.EcolC_1851,iJO1366.b1781,iY75_1357.Y75_RS09335	Aldo_ket_red
DOPLEBMP_00434	198214.SF1441	1.3e-188	522.0	COG3713@1|root,COG3713@2|Bacteria,1MWQN@1224|Proteobacteria,1RQTM@1236|Gammaproteobacteria	1236|Gammaproteobacteria	M	MltA-interacting protein	mipA	GO:0000270,GO:0003674,GO:0005488,GO:0005515,GO:0005575,GO:0005623,GO:0006022,GO:0006023,GO:0006024,GO:0006807,GO:0008150,GO:0008152,GO:0009058,GO:0009059,GO:0009252,GO:0009273,GO:0009279,GO:0009987,GO:0016020,GO:0019867,GO:0030203,GO:0030312,GO:0030313,GO:0030674,GO:0031975,GO:0034645,GO:0042546,GO:0043170,GO:0044036,GO:0044038,GO:0044085,GO:0044237,GO:0044249,GO:0044260,GO:0044462,GO:0044464,GO:…	-	ko:K07274	-	-	-	-	ko00000,ko02000	9.B.99.1	-	-	MipA
DOPLEBMP_00435	1440052.EAKF1_ch4267c	0.0	1293.0	COG2766@1|root,COG2766@2|Bacteria,1MVW7@1224|Proteobacteria,1RNFJ@1236|Gammaproteobacteria,3XNP5@561|Escherichia	1236|Gammaproteobacteria	T	cellular response to nitrogen levels	yeaG	GO:0003674,GO:0003824,GO:0004672,GO:0006464,GO:0006468,GO:0006793,GO:0006796,GO:0006807,GO:0006950,GO:0006995,GO:0007154,GO:0008150,GO:0008152,GO:0009267,GO:0009605,GO:0009987,GO:0009991,GO:0016301,GO:0016310,GO:0016740,GO:0016772,GO:0016773,GO:0019538,GO:0031667,GO:0031668,GO:0031669,GO:0033554,GO:0036211,GO:0042594,GO:0043170,GO:0043412,GO:0043562,GO:0044237,GO:0044238,GO:0044260,GO:0044267,GO:…	-	ko:K07180	-	-	-	-	ko00000	-	-	-	AAA_PrkA,PrkA
DOPLEBMP_00436	199310.c2189	6.91e-297	811.0	COG2718@1|root,COG2718@2|Bacteria,1MWQM@1224|Proteobacteria,1RQWC@1236|Gammaproteobacteria,3XPFD@561|Escherichia	1236|Gammaproteobacteria	S	Belongs to the UPF0229 family	yeaH	-	-	ko:K09786	-	-	-	-	ko00000	-	-	-	DUF444
DOPLEBMP_00437	362663.ECP_1733	0.0	932.0	COG2199@1|root,COG2199@2|Bacteria,1RGCV@1224|Proteobacteria,1T2TE@1236|Gammaproteobacteria,3XPCJ@561|Escherichia	1236|Gammaproteobacteria	T	negative regulation of cell motility	yeaI	GO:0005575,GO:0005623,GO:0005886,GO:0008150,GO:0016020,GO:0032879,GO:0040012,GO:0040013,GO:0044464,GO:0048519,GO:0048523,GO:0050789,GO:0050794,GO:0051270,GO:0051271,GO:0065007,GO:0071944,GO:1902021,GO:1902201,GO:2000145,GO:2000146	-	-	-	-	-	-	-	-	-	iAPECO1_1312.APECO1_853	GGDEF,MASE4
DOPLEBMP_00438	199310.c2191	0.0	964.0	COG2199@1|root,COG2199@2|Bacteria,1P3SE@1224|Proteobacteria,1SSZV@1236|Gammaproteobacteria,3XMW0@561|Escherichia	1236|Gammaproteobacteria	T	negative regulation of cell motility	yeaJ	GO:0005575,GO:0005623,GO:0005886,GO:0008150,GO:0016020,GO:0032879,GO:0040012,GO:0040013,GO:0044464,GO:0048519,GO:0048523,GO:0050789,GO:0050794,GO:0051270,GO:0051271,GO:0065007,GO:0071944,GO:1902021,GO:1902201,GO:2000145,GO:2000146	-	-	-	-	-	-	-	-	-	-	GAF,GAPES1,GGDEF
DOPLEBMP_00439	469008.B21_01744	1.08e-113	326.0	COG2606@1|root,COG2606@2|Bacteria,1R9YR@1224|Proteobacteria,1S27F@1236|Gammaproteobacteria,3XMST@561|Escherichia	1236|Gammaproteobacteria	S	Ser-tRNA(Ala) hydrolase activity	yeaK	GO:0002161,GO:0002196,GO:0003674,GO:0003824,GO:0006139,GO:0006399,GO:0006417,GO:0006450,GO:0006725,GO:0006807,GO:0008150,GO:0008152,GO:0009889,GO:0009891,GO:0009893,GO:0009987,GO:0010468,GO:0010556,GO:0010557,GO:0010604,GO:0010608,GO:0010628,GO:0016070,GO:0016787,GO:0016788,GO:0019222,GO:0031323,GO:0031325,GO:0031326,GO:0031328,GO:0032268,GO:0032270,GO:0034248,GO:0034250,GO:0034641,GO:0034660,GO:…	-	ko:K19055	-	-	-	-	ko00000,ko01000,ko03016	-	-	-	tRNA_edit
DOPLEBMP_00440	198214.SF1435	1.92e-91	268.0	COG2707@1|root,COG2707@2|Bacteria,1RA7I@1224|Proteobacteria,1S2D6@1236|Gammaproteobacteria	1236|Gammaproteobacteria	S	UPF0756 membrane protein	yeaL	GO:0005575,GO:0005623,GO:0005886,GO:0016020,GO:0044464,GO:0071944	-	-	-	-	-	-	-	-	-	-	DUF441
DOPLEBMP_00441	199310.c2195	7.49e-198	548.0	COG2207@1|root,COG2207@2|Bacteria,1NETZ@1224|Proteobacteria,1RQ20@1236|Gammaproteobacteria,3XQW1@561|Escherichia	1236|Gammaproteobacteria	K	Negatively regulates expression of the nimT operon and its own expression. Acts by binding to the nimR-nimT intergenic region	yeaM	GO:0003674,GO:0003676,GO:0003677,GO:0003824,GO:0005488,GO:0006081,GO:0006082,GO:0006089,GO:0006355,GO:0008150,GO:0008152,GO:0009056,GO:0009058,GO:0009438,GO:0009889,GO:0009890,GO:0009892,GO:0009987,GO:0010468,GO:0010556,GO:0010558,GO:0010605,GO:0010629,GO:0016053,GO:0016829,GO:0016835,GO:0016836,GO:0019172,GO:0019219,GO:0019222,GO:0019243,GO:0019249,GO:0019752,GO:0031323,GO:0031324,GO:0031326,GO:…	-	-	-	-	-	-	-	-	-	-	AraC_binding,HTH_18
DOPLEBMP_00442	155864.EDL933_2755	1.13e-271	744.0	COG2807@1|root,COG2807@2|Bacteria,1MXGT@1224|Proteobacteria,1RNWA@1236|Gammaproteobacteria,3XMU7@561|Escherichia	1236|Gammaproteobacteria	P	response to antibiotic	yeaN	GO:0005575,GO:0005623,GO:0005886,GO:0008150,GO:0016020,GO:0042221,GO:0044464,GO:0046677,GO:0050896,GO:0071944	-	ko:K03449	-	-	-	-	ko00000,ko02000	2.A.1.17	-	-	MFS_1
DOPLEBMP_00443	155864.EDL933_2756	6.19e-79	234.0	COG3189@1|root,COG3189@2|Bacteria,1MZ7H@1224|Proteobacteria,1S9PQ@1236|Gammaproteobacteria,3XPSR@561|Escherichia	1236|Gammaproteobacteria	S	Protein of unknown function, DUF488	yeaO	-	-	-	-	-	-	-	-	-	-	-	DUF488
DOPLEBMP_00444	198214.SF1431	4.23e-58	179.0	COG3042@1|root,COG3042@2|Bacteria,1N8JF@1224|Proteobacteria,1SCRE@1236|Gammaproteobacteria	1236|Gammaproteobacteria	S	hemolysin	yoaF	-	-	ko:K09712	-	-	-	-	ko00000	-	-	-	DUF333,Inhibitor_I78
DOPLEBMP_00445	362663.ECP_1741	1.47e-243	669.0	COG2199@1|root,COG2203@1|root,COG2199@2|Bacteria,COG2203@2|Bacteria,1MVSA@1224|Proteobacteria,1RP1K@1236|Gammaproteobacteria,3XMBK@561|Escherichia	1236|Gammaproteobacteria	T	diguanylate cyclase activity	yeaP	GO:0003674,GO:0003824,GO:0016740,GO:0016772,GO:0016779,GO:0052621	2.7.7.65	ko:K13069,ko:K21021	ko02025,map02025	-	R08057	-	ko00000,ko00001,ko01000	-	-	-	GAF_2,GAF_3,GGDEF
DOPLEBMP_00446	155864.EDL933_2762	1.57e-50	160.0	COG2261@1|root,COG2261@2|Bacteria,1N72W@1224|Proteobacteria,1S8YP@1236|Gammaproteobacteria,3XR58@561|Escherichia	1236|Gammaproteobacteria	S	Transglycosylase associated protein	yeaQ	-	-	-	-	-	-	-	-	-	-	-	Transgly_assoc
DOPLEBMP_00447	155864.EDL933_2763	1.06e-36	123.0	2BFDU@1|root,32979@2|Bacteria,1RJTW@1224|Proteobacteria,1SAQ5@1236|Gammaproteobacteria,3XQ3U@561|Escherichia	1236|Gammaproteobacteria	S	Domain of unknown function (DUF1869)	yoaG	-	-	-	-	-	-	-	-	-	-	-	DUF1869
DOPLEBMP_00448	155864.EDL933_2764	9.7e-87	254.0	COG3615@1|root,COG3615@2|Bacteria,1RFYQ@1224|Proteobacteria,1S3XP@1236|Gammaproteobacteria,3XPKQ@561|Escherichia	1236|Gammaproteobacteria	P	Domain of unknown function (DUF1971)	yeaR	-	-	-	-	-	-	-	-	-	-	-	DUF1971
DOPLEBMP_00449	199310.c2205	1.06e-142	403.0	COG1280@1|root,COG1280@2|Bacteria,1RA1G@1224|Proteobacteria,1RSYH@1236|Gammaproteobacteria,3XPDM@561|Escherichia	1236|Gammaproteobacteria	E	efflux protein	leuE	GO:0003333,GO:0003674,GO:0005215,GO:0005342,GO:0005575,GO:0005623,GO:0005886,GO:0006810,GO:0006811,GO:0006812,GO:0006820,GO:0006865,GO:0008150,GO:0008324,GO:0008509,GO:0008514,GO:0015075,GO:0015171,GO:0015175,GO:0015179,GO:0015190,GO:0015318,GO:0015658,GO:0015711,GO:0015803,GO:0015804,GO:0015807,GO:0015820,GO:0015849,GO:0016020,GO:0022857,GO:0034220,GO:0042968,GO:0042970,GO:0044464,GO:0046942,GO:…	-	ko:K11250	-	-	-	-	ko00000,ko02000	2.A.76.1.5	-	-	LysE
DOPLEBMP_00450	199310.c2208	1.04e-275	753.0	COG0349@1|root,COG0349@2|Bacteria,1MURV@1224|Proteobacteria,1RPBP@1236|Gammaproteobacteria,3XM58@561|Escherichia	1236|Gammaproteobacteria	J	Exonuclease involved in the 3' processing of various precursor tRNAs. Initiates hydrolysis at the 3'-terminus of an RNA molecule and releases 5'-mononucleotides	rnd	GO:0000175,GO:0003674,GO:0003824,GO:0004518,GO:0004527,GO:0004532,GO:0004540,GO:0005575,GO:0005622,GO:0005623,GO:0005737,GO:0006139,GO:0006725,GO:0006807,GO:0008150,GO:0008152,GO:0008408,GO:0009987,GO:0016070,GO:0016787,GO:0016788,GO:0016796,GO:0016896,GO:0033890,GO:0034641,GO:0043170,GO:0044237,GO:0044238,GO:0044424,GO:0044464,GO:0046483,GO:0071704,GO:0090304,GO:0090305,GO:0090501,GO:0090503,GO:…	3.1.13.5	ko:K03684	-	-	-	-	ko00000,ko01000,ko03016	-	-	-	DNA_pol_A_exo1,HRDC
DOPLEBMP_00451	481805.EcolC_1828	0.0	1155.0	COG0318@1|root,COG0318@2|Bacteria,1MU6G@1224|Proteobacteria,1RMQ4@1236|Gammaproteobacteria,3XMU8@561|Escherichia	1236|Gammaproteobacteria	IQ	Catalyzes the esterification, concomitant with transport, of exogenous long-chain fatty acids into metabolically active CoA thioesters for subsequent degradation or incorporation into phospholipids	fadD	GO:0001676,GO:0003674,GO:0003824,GO:0004467,GO:0005488,GO:0005504,GO:0005575,GO:0005622,GO:0005623,GO:0005737,GO:0005829,GO:0005886,GO:0006082,GO:0006139,GO:0006163,GO:0006629,GO:0006631,GO:0006635,GO:0006637,GO:0006644,GO:0006725,GO:0006732,GO:0006753,GO:0006790,GO:0006793,GO:0006796,GO:0006807,GO:0008150,GO:0008152,GO:0008289,GO:0008610,GO:0008654,GO:0009056,GO:0009058,GO:0009062,GO:0009117,GO:…	6.2.1.3	ko:K01897	ko00061,ko00071,ko01100,ko01212,ko02024,ko03320,ko04146,ko04216,ko04714,ko04920,map00061,map00071,map01100,map01212,map02024,map03320,map04146,map04216,map04714,map04920	M00086	R01280	RC00004,RC00014	ko00000,ko00001,ko00002,ko01000,ko01004,ko04147	4.C.1.1	-	iSF_1195.SF1423,iSFxv_1172.SFxv_1611,iS_1188.S1538	AMP-binding,AMP-binding_C
DOPLEBMP_00452	199310.c2210	3.1e-137	388.0	COG3065@1|root,COG3065@2|Bacteria,1MZ8C@1224|Proteobacteria,1S9UB@1236|Gammaproteobacteria,3XPCY@561|Escherichia	1236|Gammaproteobacteria	M	Outer membrane lipoprotein Slp family	slp	-	-	ko:K07285	-	-	-	-	ko00000	-	-	-	Slp
DOPLEBMP_00453	362663.ECP_1750	2.32e-169	472.0	COG1214@1|root,COG1214@2|Bacteria,1MXPH@1224|Proteobacteria,1RPYX@1236|Gammaproteobacteria,3XMQ9@561|Escherichia	1236|Gammaproteobacteria	O	Required for the formation of a threonylcarbamoyl group on adenosine at position 37 (t(6)A37) in tRNAs that read codons beginning with adenine. Is probably involved in the transfer of the threonylcarbamoyl moiety of threonylcarbamoyl-AMP (TC-AMP) to the N6 group of A37, together with TsaD and TsaE. TsaB seems to play an indirect role in the t(6)A biosynthesis pathway, possibly in regulating the c…	yeaZ	GO:0002949,GO:0003674,GO:0003824,GO:0005488,GO:0005515,GO:0005575,GO:0005622,GO:0005623,GO:0005737,GO:0005829,GO:0006139,GO:0006396,GO:0006399,GO:0006400,GO:0006508,GO:0006725,GO:0006807,GO:0008033,GO:0008150,GO:0008152,GO:0008233,GO:0008237,GO:0009451,GO:0009987,GO:0010467,GO:0016070,GO:0016787,GO:0019538,GO:0034470,GO:0034641,GO:0034660,GO:0042802,GO:0043170,GO:0043412,GO:0044237,GO:0044238,GO:…	-	ko:K14742	-	-	-	-	ko00000,ko03016	-	-	-	Peptidase_M22
DOPLEBMP_00454	362663.ECP_1751	0.0	1252.0	COG1199@1|root,COG1199@2|Bacteria,1MVCU@1224|Proteobacteria,1RMNX@1236|Gammaproteobacteria,3XN9U@561|Escherichia	1236|Gammaproteobacteria	KL	postreplication repair	yoaA	GO:0003674,GO:0003824,GO:0004386,GO:0006139,GO:0006259,GO:0006281,GO:0006301,GO:0006725,GO:0006807,GO:0006950,GO:0006974,GO:0008026,GO:0008150,GO:0008152,GO:0009987,GO:0016462,GO:0016787,GO:0016817,GO:0016818,GO:0016887,GO:0017111,GO:0033554,GO:0034641,GO:0042623,GO:0043170,GO:0044237,GO:0044238,GO:0044260,GO:0046483,GO:0050896,GO:0051716,GO:0070035,GO:0071704,GO:0090304,GO:1901360	3.6.4.12	ko:K03722	-	-	-	-	ko00000,ko01000,ko03400	-	-	-	DEAD,DEAD_2,Helicase_C_2,ResIII
DOPLEBMP_00455	198214.SF1419	4.83e-77	230.0	COG0251@1|root,COG0251@2|Bacteria,1MZ5K@1224|Proteobacteria,1S5WM@1236|Gammaproteobacteria	1236|Gammaproteobacteria	J	Translation Initiation Inhibitor YjgF Family	yoaB	GO:0005575,GO:0005622,GO:0005623,GO:0005737,GO:0005829,GO:0044424,GO:0044444,GO:0044464	-	-	-	-	-	-	-	-	-	-	Ribonuc_L-PSP
DOPLEBMP_00456	362663.ECP_1753	1.03e-65	199.0	2DMW3@1|root,32UHS@2|Bacteria,1MZA9@1224|Proteobacteria,1SAKQ@1236|Gammaproteobacteria,3XQ17@561|Escherichia	1236|Gammaproteobacteria	S	Domain of unknown function (DUF1889)	yoaC	-	-	-	-	-	-	-	-	-	-	-	DUF1889
DOPLEBMP_00457	1440052.EAKF1_ch4240	3.77e-32	112.0	COG3140@1|root,COG3140@2|Bacteria,1N89H@1224|Proteobacteria,1SCHP@1236|Gammaproteobacteria,3XQ2T@561|Escherichia	1236|Gammaproteobacteria	S	Belongs to the UPF0181 family	yoaH	-	-	ko:K09917	-	-	-	-	ko00000	-	-	-	UPF0181
DOPLEBMP_00458	362663.ECP_1755	0.0	889.0	COG0147@1|root,COG0147@2|Bacteria,1MVBJ@1224|Proteobacteria,1RMSE@1236|Gammaproteobacteria,3XMTG@561|Escherichia	1236|Gammaproteobacteria	EH	Part of a heterodimeric complex that catalyzes the two- step biosynthesis of 4-amino-4-deoxychorismate (ADC), a precursor of p-aminobenzoate (PABA) and tetrahydrofolate. In the first step, a glutamine amidotransferase (PabA) generates ammonia as a substrate that, along with chorismate, is used in the second step, catalyzed by aminodeoxychorismate synthase (PabB) to produce ADC. PabB, in the absen…	pabB	GO:0000287,GO:0003674,GO:0003824,GO:0005488,GO:0005575,GO:0005622,GO:0005623,GO:0005737,GO:0006082,GO:0006575,GO:0006725,GO:0006732,GO:0006760,GO:0006807,GO:0008150,GO:0008152,GO:0008483,GO:0009058,GO:0009108,GO:0009396,GO:0009987,GO:0016053,GO:0016740,GO:0016769,GO:0018130,GO:0019438,GO:0019752,GO:0034641,GO:0042398,GO:0042558,GO:0042559,GO:0043167,GO:0043169,GO:0043436,GO:0043603,GO:0043604,GO:…	2.6.1.85	ko:K01665	ko00790,map00790	-	R01716	RC00010,RC01418	ko00000,ko00001,ko01000	-	-	iEC042_1314.EC042_1977	Anth_synt_I_N,Chorismate_bind
DOPLEBMP_00459	155864.EDL933_2783	7.6e-133	377.0	COG0494@1|root,COG0494@2|Bacteria,1RD2C@1224|Proteobacteria,1SA4Q@1236|Gammaproteobacteria,3XMZ7@561|Escherichia	1236|Gammaproteobacteria	F	Probably mediates the hydrolysis of some nucleoside diphosphate derivatives	nudL	GO:0003674,GO:0003824,GO:0016787,GO:0016817,GO:0016818	-	-	-	-	-	-	-	-	-	-	DUF1289,NUDIX
DOPLEBMP_00460	199310.c2219	0.0	907.0	COG1760@1|root,COG1760@2|Bacteria,1MUZN@1224|Proteobacteria,1RMJZ@1236|Gammaproteobacteria,3XN8Q@561|Escherichia	1236|Gammaproteobacteria	E	L-serine dehydratase 1	sdaA	GO:0003674,GO:0003824,GO:0003941,GO:0005575,GO:0005622,GO:0005623,GO:0005737,GO:0005829,GO:0006082,GO:0006520,GO:0006563,GO:0006565,GO:0006807,GO:0008150,GO:0008152,GO:0009056,GO:0009063,GO:0009069,GO:0009071,GO:0009987,GO:0016054,GO:0016829,GO:0016840,GO:0016841,GO:0019752,GO:0043436,GO:0044237,GO:0044238,GO:0044248,GO:0044281,GO:0044282,GO:0044424,GO:0044444,GO:0044464,GO:0046395,GO:0071704,GO:…	4.3.1.17	ko:K01752	ko00260,ko00270,ko01100,ko01110,ko01130,ko01200,ko01230,map00260,map00270,map01100,map01110,map01130,map01200,map01230	-	R00220,R00590	RC00331,RC02600	ko00000,ko00001,ko01000	-	-	iECSP_1301.ECSP_4084,iECUMN_1333.ECUMN_2106	SDH_alpha,SDH_beta
DOPLEBMP_00461	199310.c2221	0.0	1048.0	COG2200@1|root,COG2200@2|Bacteria,1QUCV@1224|Proteobacteria,1T1TN@1236|Gammaproteobacteria,3XNZ2@561|Escherichia	1236|Gammaproteobacteria	T	overexpression inhibits cell aggregation in strains able to produce adhesive curli fimbriae. Cyclic-di-GMP is a second messenger which controls cell surface-associated traits in bacteria	yoaD	GO:0006950,GO:0006974,GO:0008150,GO:0009987,GO:0033554,GO:0050896,GO:0051716	3.1.4.52	ko:K21090	ko02026,map02026	-	-	-	ko00000,ko00001,ko01000	-	-	-	CSS-motif,EAL
DOPLEBMP_00462	155864.EDL933_2786	0.0	982.0	COG1253@1|root,COG1253@2|Bacteria,1QTUN@1224|Proteobacteria,1RMTY@1236|Gammaproteobacteria,3XNWV@561|Escherichia	1236|Gammaproteobacteria	P	UPF0053 inner membrane protein YoaE	yoaE	GO:0005575,GO:0005623,GO:0005886,GO:0016020,GO:0044464,GO:0071944	-	-	-	-	-	-	-	-	-	-	CorC_HlyC,TerC
DOPLEBMP_00463	362663.ECP_1760	1.67e-224	619.0	COG2893@1|root,COG3444@1|root,COG2893@2|Bacteria,COG3444@2|Bacteria,1RHH7@1224|Proteobacteria,1RNAT@1236|Gammaproteobacteria,3XMS9@561|Escherichia	1236|Gammaproteobacteria	G	The phosphoenolpyruvate-dependent sugar phosphotransferase system (sugar PTS), a major carbohydrate active transport system, catalyzes the phosphorylation of incoming sugar substrates concomitantly with their translocation across the cell membrane. The enzyme II ManXYZ PTS system is involved in mannose transport. Also functions as a receptor for bacterial chemotaxis and is required for infection …	manX	GO:0003674,GO:0003824,GO:0005215,GO:0005575,GO:0005622,GO:0005623,GO:0005737,GO:0005829,GO:0005886,GO:0005887,GO:0006793,GO:0006796,GO:0006810,GO:0008150,GO:0008152,GO:0008643,GO:0008645,GO:0008982,GO:0009401,GO:0009987,GO:0015144,GO:0015145,GO:0015149,GO:0015578,GO:0015749,GO:0015761,GO:0016020,GO:0016021,GO:0016301,GO:0016310,GO:0016740,GO:0016772,GO:0016773,GO:0022804,GO:0022857,GO:0022870,GO:…	2.7.1.191	ko:K02793,ko:K02794	ko00051,ko00520,ko01100,ko02060,map00051,map00520,map01100,map02060	M00276	R02630	RC00017,RC03206	ko00000,ko00001,ko00002,ko01000,ko02000	4.A.6.1	-	iAPECO1_1312.APECO1_874,iECOK1_1307.ECOK1_1934,iECS88_1305.ECS88_1869,iPC815.YPO1758,iUMN146_1321.UM146_08085,iUTI89_1310.UTI89_C2014	EIIA-man,PTSIIB_sorb
DOPLEBMP_00464	155864.EDL933_2788	2.16e-171	480.0	COG3715@1|root,COG3715@2|Bacteria,1MWFP@1224|Proteobacteria,1RN34@1236|Gammaproteobacteria,3XM9G@561|Escherichia	1236|Gammaproteobacteria	G	The phosphoenolpyruvate-dependent sugar phosphotransferase system (sugar PTS), a major carbohydrate active transport system, catalyzes the phosphorylation of incoming sugar substrates concomitantly with their translocation across the cell membrane. The enzyme II ManXYZ PTS system is involved in mannose transport. Also functions as a receptor for bacterial chemotaxis and is required for infection …	manY	GO:0003674,GO:0003824,GO:0005215,GO:0005575,GO:0005623,GO:0005886,GO:0005887,GO:0006810,GO:0008150,GO:0008643,GO:0008645,GO:0008982,GO:0009401,GO:0015144,GO:0015145,GO:0015149,GO:0015578,GO:0015749,GO:0015761,GO:0016020,GO:0016021,GO:0016740,GO:0016772,GO:0016773,GO:0022804,GO:0022857,GO:0022870,GO:0031224,GO:0031226,GO:0034219,GO:0044425,GO:0044459,GO:0044464,GO:0046323,GO:0051119,GO:0051179,GO:…	-	ko:K02746,ko:K02795,ko:K02814	ko00051,ko00052,ko00520,ko01100,ko02060,map00051,map00052,map00520,map01100,map02060	M00276,M00277,M00278	R02630,R04076,R08366	RC00017,RC01069,RC03206	ko00000,ko00001,ko00002,ko02000	4.A.6.1,4.A.6.1.3,4.A.6.1.4	-	e_coli_core.b1818,iAF1260.b1818,iAPECO1_1312.APECO1_875,iB21_1397.B21_01776,iBWG_1329.BWG_1631,iE2348C_1286.E2348C_1942,iEC55989_1330.EC55989_1991,iECABU_c1320.ECABU_c20770,iECBD_1354.ECBD_1823,iECB_1328.ECB_01788,iECDH10B_1368.ECDH10B_1956,iECDH1ME8569_1439.ECDH1ME8569_1763,iECD_1391.ECD_01788,iECED1_1282.ECED1_2021,iECH74115_1262.ECH74115_2547,iECIAI1_1343.ECIAI1_1887,iECIAI39_1322.ECIAI39_1234…	EII-Sor
DOPLEBMP_00465	155864.EDL933_2789	1.77e-199	553.0	COG3716@1|root,COG3716@2|Bacteria,1MWTZ@1224|Proteobacteria,1RNSD@1236|Gammaproteobacteria,3XNSC@561|Escherichia	1236|Gammaproteobacteria	G	The phosphoenolpyruvate-dependent sugar phosphotransferase system (sugar PTS), a major carbohydrate active transport system, catalyzes the phosphorylation of incoming sugar substrates concomitantly with their translocation across the cell membrane. The enzyme II ManXYZ PTS system is involved in mannose transport. Also functions as a receptor for bacterial chemotaxis and is required for infection …	manZ	GO:0003674,GO:0003824,GO:0005215,GO:0005575,GO:0005623,GO:0005886,GO:0005887,GO:0006810,GO:0008150,GO:0008643,GO:0008645,GO:0008982,GO:0009401,GO:0015144,GO:0015145,GO:0015149,GO:0015578,GO:0015749,GO:0015761,GO:0016020,GO:0016021,GO:0016740,GO:0016772,GO:0016773,GO:0022804,GO:0022857,GO:0022870,GO:0031224,GO:0031226,GO:0034219,GO:0044425,GO:0044459,GO:0044464,GO:0046323,GO:0051119,GO:0051179,GO:…	-	ko:K02796	ko00051,ko00520,ko01100,ko02060,map00051,map00520,map01100,map02060	M00276	R02630	RC00017,RC03206	ko00000,ko00001,ko00002,ko02000	4.A.6.1	-	iECIAI1_1343.ECIAI1_1888,iECP_1309.ECP_1762,iSBO_1134.SBO_1231,iSF_1195.SF1409,iSFxv_1172.SFxv_1596,iS_1188.S1524	EIID-AGA
DOPLEBMP_00466	199310.c2227	7.2e-98	285.0	COG4811@1|root,COG4811@2|Bacteria,1RDEQ@1224|Proteobacteria,1S3UZ@1236|Gammaproteobacteria,3XMU3@561|Escherichia	1236|Gammaproteobacteria	S	UPF0266 membrane protein YobD	yobD	GO:0005575,GO:0005623,GO:0005886,GO:0016020,GO:0044464,GO:0071944	-	-	-	-	-	-	-	-	-	-	DUF986
DOPLEBMP_00467	155864.EDL933_2793	3.64e-129	367.0	COG1971@1|root,COG1971@2|Bacteria,1NWBY@1224|Proteobacteria,1RR6R@1236|Gammaproteobacteria,3XMT7@561|Escherichia	1236|Gammaproteobacteria	P	Probably functions as a manganese efflux pump	mntP	GO:0000041,GO:0003674,GO:0005215,GO:0005384,GO:0005575,GO:0005623,GO:0005886,GO:0006810,GO:0006811,GO:0006812,GO:0006828,GO:0008150,GO:0008324,GO:0010035,GO:0010038,GO:0010042,GO:0015075,GO:0015318,GO:0016020,GO:0022857,GO:0022890,GO:0030001,GO:0034220,GO:0042221,GO:0044464,GO:0046873,GO:0046915,GO:0050896,GO:0051179,GO:0051234,GO:0055085,GO:0071421,GO:0071944,GO:0098655,GO:0098660,GO:0098662	-	-	-	-	-	-	-	-	-	-	Mntp
DOPLEBMP_00468	199310.c2229	8.13e-198	547.0	COG0500@1|root,COG2226@2|Bacteria,1MXDY@1224|Proteobacteria,1RMU7@1236|Gammaproteobacteria,3XMMW@561|Escherichia	1236|Gammaproteobacteria	J	Ribosomal RNA large subunit methyltransferase A	rrmA	GO:0000154,GO:0001510,GO:0003674,GO:0003824,GO:0005488,GO:0006139,GO:0006364,GO:0006396,GO:0006725,GO:0006807,GO:0008150,GO:0008152,GO:0008168,GO:0008170,GO:0008173,GO:0008270,GO:0008649,GO:0008757,GO:0008989,GO:0009451,GO:0009987,GO:0010467,GO:0016070,GO:0016072,GO:0016435,GO:0016740,GO:0016741,GO:0022613,GO:0031167,GO:0032259,GO:0034470,GO:0034641,GO:0034660,GO:0042254,GO:0043167,GO:0043169,GO:…	2.1.1.187	ko:K00563	-	-	R07233	RC00003	ko00000,ko01000,ko03009	-	-	-	Methyltransf_11,Methyltransf_25,Methyltransf_31
DOPLEBMP_00469	1005994.GTGU_00244	1.61e-44	144.0	COG1278@1|root,COG1278@2|Bacteria,1N6Q5@1224|Proteobacteria,1SCA7@1236|Gammaproteobacteria	1236|Gammaproteobacteria	K	Cold shock	cspC	GO:0001072,GO:0003674,GO:0003676,GO:0003677,GO:0003697,GO:0003723,GO:0005488,GO:0005515,GO:0005575,GO:0005622,GO:0005623,GO:0005737,GO:0005829,GO:0006355,GO:0008150,GO:0009889,GO:0009890,GO:0009892,GO:0010468,GO:0010556,GO:0010558,GO:0010605,GO:0010629,GO:0019219,GO:0019222,GO:0031323,GO:0031324,GO:0031326,GO:0031327,GO:0031554,GO:0031564,GO:0043242,GO:0043244,GO:0044424,GO:0044444,GO:0044464,GO:…	-	ko:K03704	-	-	-	-	ko00000,ko03000	-	-	iECW_1372.ECW_m0678,iWFL_1372.ECW_m0678	CSD
DOPLEBMP_00470	199310.c2233	2.05e-52	166.0	2CGCJ@1|root,32S3N@2|Bacteria,1N0RQ@1224|Proteobacteria,1S9E7@1236|Gammaproteobacteria,3XPY1@561|Escherichia	1236|Gammaproteobacteria	S	YebO-like protein	yebO	-	-	-	-	-	-	-	-	-	-	-	YebO
DOPLEBMP_00471	199310.c2235	4.25e-49	156.0	2CYZ3@1|root,32T57@2|Bacteria,1N493@1224|Proteobacteria,1S97R@1236|Gammaproteobacteria,3XQ3X@561|Escherichia	1236|Gammaproteobacteria	S	YobH-like protein	yobH	-	-	-	-	-	-	-	-	-	-	-	YobH
DOPLEBMP_00472	199310.c2236	5.21e-182	507.0	COG1414@1|root,COG1414@2|Bacteria,1MUNW@1224|Proteobacteria,1RR06@1236|Gammaproteobacteria,3XP0S@561|Escherichia	1236|Gammaproteobacteria	K	Transcriptional regulator	kdgR	GO:0003674,GO:0003676,GO:0003677,GO:0003700,GO:0005488,GO:0005575,GO:0005622,GO:0005623,GO:0005737,GO:0005829,GO:0006355,GO:0008150,GO:0009889,GO:0009890,GO:0009892,GO:0010468,GO:0010556,GO:0010558,GO:0010605,GO:0010629,GO:0019219,GO:0019222,GO:0031323,GO:0031324,GO:0031326,GO:0031327,GO:0044424,GO:0044444,GO:0044464,GO:0045892,GO:0045934,GO:0048519,GO:0048523,GO:0050789,GO:0050794,GO:0051171,GO:…	-	ko:K19333	-	-	-	-	ko00000,ko03000	-	-	-	HTH_IclR,IclR
DOPLEBMP_00473	199310.c2237	2.65e-307	842.0	COG0477@1|root,COG0477@2|Bacteria,1MWUR@1224|Proteobacteria,1T1TP@1236|Gammaproteobacteria,3XRNA@561|Escherichia	1236|Gammaproteobacteria	EGP	Major Facilitator Superfamily	stp_2	-	-	ko:K08167,ko:K08169	-	M00713,M00714	-	-	ko00000,ko00002,ko01504,ko02000	2.A.1.3,2.A.1.3.17	-	-	MFS_1
DOPLEBMP_00474	155864.EDL933_2802	2.58e-197	548.0	COG0501@1|root,COG0501@2|Bacteria,1MUV4@1224|Proteobacteria,1RMN0@1236|Gammaproteobacteria,3XPBP@561|Escherichia	1236|Gammaproteobacteria	O	Heat shock protein HtpX	htpX	GO:0003674,GO:0003824,GO:0004175,GO:0004222,GO:0005488,GO:0005575,GO:0005623,GO:0005886,GO:0006508,GO:0006807,GO:0006950,GO:0008150,GO:0008152,GO:0008233,GO:0008237,GO:0008270,GO:0009266,GO:0009408,GO:0009628,GO:0016020,GO:0016021,GO:0016787,GO:0019538,GO:0031224,GO:0043167,GO:0043169,GO:0043170,GO:0044238,GO:0044425,GO:0044464,GO:0046872,GO:0046914,GO:0050896,GO:0070011,GO:0071704,GO:0071944,GO:…	-	ko:K03799	-	M00743	-	-	ko00000,ko00002,ko01000,ko01002	-	-	-	Peptidase_M48
DOPLEBMP_00475	199310.c2239	0.0	1323.0	COG0793@1|root,COG0793@2|Bacteria,1MU39@1224|Proteobacteria,1RMSR@1236|Gammaproteobacteria,3XN0R@561|Escherichia	1236|Gammaproteobacteria	M	Belongs to the peptidase S41A family	prc	GO:0003674,GO:0003824,GO:0004175,GO:0005575,GO:0005623,GO:0005886,GO:0006508,GO:0006807,GO:0007154,GO:0007165,GO:0008150,GO:0008152,GO:0008233,GO:0009056,GO:0009057,GO:0009987,GO:0016020,GO:0016787,GO:0019538,GO:0023052,GO:0030163,GO:0030288,GO:0030313,GO:0031975,GO:0042221,GO:0042597,GO:0043170,GO:0044238,GO:0044464,GO:0046677,GO:0050789,GO:0050794,GO:0050896,GO:0051716,GO:0065007,GO:0070011,GO:…	3.4.21.102	ko:K03797	-	-	-	-	ko00000,ko01000,ko01002	-	-	-	BAGE,DUF3340,PDZ,Peptidase_S41
DOPLEBMP_00476	198214.SF1394	1.58e-147	417.0	COG3109@1|root,COG3109@2|Bacteria,1N68T@1224|Proteobacteria,1RP4S@1236|Gammaproteobacteria	1236|Gammaproteobacteria	T	RNA chaperone with significant RNA binding, RNA strand exchange and RNA duplexing activities	proQ	GO:0003674,GO:0003676,GO:0003723,GO:0003725,GO:0003727,GO:0003729,GO:0003730,GO:0005488,GO:0005575,GO:0005622,GO:0005623,GO:0005737,GO:0005829,GO:0006950,GO:0006970,GO:0006972,GO:0006974,GO:0007154,GO:0007165,GO:0007231,GO:0008150,GO:0009628,GO:0009651,GO:0009987,GO:0010468,GO:0010608,GO:0010958,GO:0019222,GO:0023052,GO:0032879,GO:0032890,GO:0032892,GO:0033554,GO:0033592,GO:0034057,GO:0034762,GO:…	-	ko:K03607	-	-	-	-	ko00000	-	-	-	ProQ,ProQ_C
DOPLEBMP_00477	469008.B21_01791	3.53e-129	367.0	COG1956@1|root,COG1956@2|Bacteria,1RDBM@1224|Proteobacteria,1S6QU@1236|Gammaproteobacteria,3XN26@561|Escherichia	1236|Gammaproteobacteria	T	L-methionine-(R)-S-oxide reductase activity	yebR	GO:0003674,GO:0003824,GO:0005575,GO:0005622,GO:0005623,GO:0005737,GO:0005829,GO:0008150,GO:0008152,GO:0016491,GO:0016667,GO:0016671,GO:0033745,GO:0044424,GO:0044444,GO:0044464,GO:0055114	1.8.4.14	ko:K08968	ko00270,map00270	-	R02025	RC00639	ko00000,ko00001,ko01000	-	-	-	GAF_2
DOPLEBMP_00478	316407.1736474	2.56e-308	840.0	COG2995@1|root,COG2995@2|Bacteria,1MWG1@1224|Proteobacteria,1RM9Z@1236|Gammaproteobacteria,3XM56@561|Escherichia	1236|Gammaproteobacteria	S	response to heat	yebS	GO:0005575,GO:0005623,GO:0005886,GO:0005887,GO:0006950,GO:0008150,GO:0009266,GO:0009408,GO:0009628,GO:0016020,GO:0016021,GO:0031224,GO:0031226,GO:0044425,GO:0044459,GO:0044464,GO:0050896,GO:0071944	-	ko:K03808	-	-	-	-	ko00000	-	-	-	PqiA
DOPLEBMP_00479	362663.ECP_1778	0.0	1716.0	COG3008@1|root,COG3008@2|Bacteria,1MU1T@1224|Proteobacteria,1RN89@1236|Gammaproteobacteria,3XNTJ@561|Escherichia	1236|Gammaproteobacteria	Q	intermembrane lipid transfer	yebT	GO:0003674,GO:0005488,GO:0005515,GO:0005575,GO:0005623,GO:0005886,GO:0005887,GO:0006810,GO:0006869,GO:0008150,GO:0009987,GO:0010876,GO:0016020,GO:0016021,GO:0016043,GO:0030288,GO:0030313,GO:0031224,GO:0031226,GO:0031975,GO:0033036,GO:0042597,GO:0042802,GO:0044425,GO:0044459,GO:0044464,GO:0051179,GO:0051234,GO:0061024,GO:0071702,GO:0071840,GO:0071944,GO:0120009	-	ko:K06192	-	-	-	-	ko00000	-	-	-	MlaD
DOPLEBMP_00480	199310.c2244	0.0	972.0	COG0144@1|root,COG3270@1|root,COG0144@2|Bacteria,COG3270@2|Bacteria,1NAY1@1224|Proteobacteria,1RP74@1236|Gammaproteobacteria,3XP8F@561|Escherichia	1236|Gammaproteobacteria	J	Specifically methylates the cytosine at position 1407 (m5C1407) of 16S rRNA	rsmF	GO:0000154,GO:0001510,GO:0003674,GO:0003824,GO:0006139,GO:0006364,GO:0006396,GO:0006725,GO:0006807,GO:0008150,GO:0008152,GO:0008168,GO:0008169,GO:0008173,GO:0008649,GO:0008757,GO:0009383,GO:0009451,GO:0009987,GO:0010467,GO:0016070,GO:0016072,GO:0016434,GO:0016740,GO:0016741,GO:0022613,GO:0031167,GO:0032259,GO:0034470,GO:0034641,GO:0034660,GO:0042254,GO:0043170,GO:0043412,GO:0043414,GO:0044085,GO:…	2.1.1.178	ko:K11392	-	-	-	-	ko00000,ko01000,ko03009	-	-	-	Methyltr_RsmB-F,Methyltr_RsmF_N,Methyltranf_PUA
DOPLEBMP_00481	155864.EDL933_2809	3.63e-54	169.0	2D1TW@1|root,32TBC@2|Bacteria,1N1QN@1224|Proteobacteria,1S96J@1236|Gammaproteobacteria,3XQ0D@561|Escherichia	1236|Gammaproteobacteria	S	Protein of unknown function (DUF1480)	yebV	-	-	-	-	-	-	-	-	-	-	-	DUF1480
DOPLEBMP_00482	199310.c2246	5.93e-68	204.0	2E3KM@1|root,32YIX@2|Bacteria,1N7FC@1224|Proteobacteria,1SCUH@1236|Gammaproteobacteria,3XQ3A@561|Escherichia	1236|Gammaproteobacteria	S	Protein of unknown function (DUF1482)	yebW	-	-	-	-	-	-	-	-	-	-	-	DUF1482
DOPLEBMP_00483	199310.c2247	2.16e-170	474.0	COG0639@1|root,COG0639@2|Bacteria,1N106@1224|Proteobacteria,1S9QJ@1236|Gammaproteobacteria,3XNX2@561|Escherichia	1236|Gammaproteobacteria	T	Plays a key role in signaling protein misfolding via the CpxR CPXA transducing system. It also modulates the phosphorylated status of many phosphoproteins in E.coli, some of which acting as major chaperones. Has been shown, in vitro, to act on Ser, Thr and Tyr-phosphorylated substrates	pphA	GO:0003674,GO:0003824,GO:0004721,GO:0006464,GO:0006470,GO:0006793,GO:0006796,GO:0006807,GO:0008138,GO:0008150,GO:0008152,GO:0009266,GO:0009628,GO:0009987,GO:0016311,GO:0016787,GO:0016788,GO:0016791,GO:0019538,GO:0036211,GO:0042578,GO:0043170,GO:0043412,GO:0044237,GO:0044238,GO:0044260,GO:0044267,GO:0050896,GO:0071704,GO:0140096,GO:1901564	3.1.3.16	ko:K07313	-	-	-	-	ko00000,ko01000	-	-	-	Metallophos
DOPLEBMP_00484	469008.B21_01798	1.17e-73	221.0	2DMVD@1|root,32TXR@2|Bacteria,1N3F9@1224|Proteobacteria,1SAPJ@1236|Gammaproteobacteria,3XPPC@561|Escherichia	1236|Gammaproteobacteria	S	Protein of unknown function (DUF2511)	yebY	GO:0005575,GO:0005622,GO:0005623,GO:0005737,GO:0005829,GO:0044424,GO:0044444,GO:0044464	-	-	-	-	-	-	-	-	-	-	DUF2511
DOPLEBMP_00485	199310.c2250	8.12e-204	564.0	COG1276@1|root,COG1276@2|Bacteria,1P1D5@1224|Proteobacteria,1RYS7@1236|Gammaproteobacteria,3XMS8@561|Escherichia	1236|Gammaproteobacteria	P	copper ion transport	yebZ	GO:0005575,GO:0005623,GO:0005886,GO:0016020,GO:0044464,GO:0071944	-	ko:K07245	-	-	-	-	ko00000,ko02000	9.B.62.1	-	-	CopD
DOPLEBMP_00486	198214.SF1852	5.53e-84	248.0	COG2372@1|root,COG2372@2|Bacteria,1N8SS@1224|Proteobacteria,1S9EF@1236|Gammaproteobacteria	1236|Gammaproteobacteria	S	Resistance protein	yobA	GO:0005575,GO:0005623,GO:0030288,GO:0030313,GO:0031975,GO:0042597,GO:0044464	-	ko:K07156	-	-	-	-	ko00000,ko02000	9.B.62.2	-	-	CopC
DOPLEBMP_00487	155864.EDL933_2815	3.31e-47	151.0	2CFYS@1|root,32S2T@2|Bacteria,1MZTI@1224|Proteobacteria,1S8YF@1236|Gammaproteobacteria,3XPYS@561|Escherichia	1236|Gammaproteobacteria	L	DNA polymerase III is a complex, multichain enzyme responsible for most of the replicative synthesis in bacteria. This DNA polymerase also exhibits 3' to 5' exonuclease activity	holE	GO:0005575,GO:0005622,GO:0005623,GO:0005737,GO:0005829,GO:0009360,GO:0032991,GO:0042575,GO:0044424,GO:0044444,GO:0044464,GO:0044776,GO:0061695,GO:1902494,GO:1990234	2.7.7.7	ko:K02345	ko00230,ko00240,ko01100,ko03030,ko03430,ko03440,map00230,map00240,map01100,map03030,map03430,map03440	M00260	R00375,R00376,R00377,R00378	RC02795	ko00000,ko00001,ko00002,ko01000,ko03032,ko03400	-	-	-	DNA_pol3_theta
DOPLEBMP_00488	155864.EDL933_2816	1.7e-160	449.0	COG0388@1|root,COG0388@2|Bacteria,1RESJ@1224|Proteobacteria,1S5NI@1236|Gammaproteobacteria,3XPIU@561|Escherichia	1236|Gammaproteobacteria	S	nitrogen compound metabolic process	yobB	-	-	-	-	-	-	-	-	-	-	-	CN_hydrolase
DOPLEBMP_00489	199310.c2254	1.45e-164	460.0	COG0847@1|root,COG0847@2|Bacteria,1PDD1@1224|Proteobacteria,1RNSI@1236|Gammaproteobacteria,3XNFX@561|Escherichia	1236|Gammaproteobacteria	L	Capable of degrading both single-strand and double- strand DNA with 3' to 5' polarity. Has higher affinity for ssDNA ends than for dsDNA	exoX	GO:0003674,GO:0003824,GO:0004518,GO:0004527,GO:0005575,GO:0005622,GO:0005623,GO:0005737,GO:0005829,GO:0006139,GO:0006259,GO:0006281,GO:0006298,GO:0006725,GO:0006807,GO:0006950,GO:0006974,GO:0008150,GO:0008152,GO:0008408,GO:0009987,GO:0016787,GO:0016788,GO:0033554,GO:0034641,GO:0043170,GO:0044237,GO:0044238,GO:0044260,GO:0044424,GO:0044444,GO:0044464,GO:0046483,GO:0050896,GO:0051716,GO:0071704,GO:…	-	ko:K10857	ko03430,map03430	-	-	-	ko00000,ko00001,ko01000,ko03400	-	-	-	QSregVF_b,RNase_T
DOPLEBMP_00490	469008.B21_01804	0.0	1405.0	COG1770@1|root,COG1770@2|Bacteria,1MUED@1224|Proteobacteria,1RMSV@1236|Gammaproteobacteria,3XPAW@561|Escherichia	1236|Gammaproteobacteria	E	oligopeptidase activity	ptrB	GO:0003674,GO:0003824,GO:0004175,GO:0004252,GO:0005575,GO:0005622,GO:0005623,GO:0005737,GO:0006508,GO:0006807,GO:0008150,GO:0008152,GO:0008233,GO:0008236,GO:0016787,GO:0017171,GO:0019538,GO:0043170,GO:0044238,GO:0044424,GO:0044464,GO:0070011,GO:0070012,GO:0071704,GO:0140096,GO:1901564	3.4.21.83	ko:K01354	ko05142,ko05143,map05142,map05143	-	-	-	ko00000,ko00001,ko01000,ko01002	-	-	-	Peptidase_S9,Peptidase_S9_N
DOPLEBMP_00491	199310.c2258	2.39e-147	416.0	COG2979@1|root,COG2979@2|Bacteria,1R95E@1224|Proteobacteria,1S2WZ@1236|Gammaproteobacteria,3XPA7@561|Escherichia	1236|Gammaproteobacteria	S	Protein of unknown function (DUF533)	yebE	-	-	-	-	-	-	-	-	-	-	-	DUF533
DOPLEBMP_00493	155864.EDL933_2820	9.16e-81	239.0	2DM3Z@1|root,31MN2@2|Bacteria,1RIMG@1224|Proteobacteria,1S6EJ@1236|Gammaproteobacteria,3XPTU@561|Escherichia	1236|Gammaproteobacteria	S	YebF-like protein	yebF	-	-	-	-	-	-	-	-	-	-	-	YebF
DOPLEBMP_00494	155864.EDL933_2821	5.19e-60	185.0	COG3141@1|root,COG3141@2|Bacteria,1N6RQ@1224|Proteobacteria,1SCDB@1236|Gammaproteobacteria,3XPUH@561|Escherichia	1236|Gammaproteobacteria	S	response to X-ray	yebG	GO:0005575,GO:0005622,GO:0005623,GO:0005737,GO:0005829,GO:0006139,GO:0006259,GO:0006281,GO:0006725,GO:0006807,GO:0006950,GO:0006974,GO:0007154,GO:0008150,GO:0008152,GO:0009314,GO:0009432,GO:0009605,GO:0009628,GO:0009987,GO:0009991,GO:0010165,GO:0010212,GO:0031668,GO:0033554,GO:0034641,GO:0043170,GO:0044237,GO:0044238,GO:0044260,GO:0044424,GO:0044444,GO:0044464,GO:0046483,GO:0050896,GO:0051716,GO:…	-	ko:K09918	-	-	-	-	ko00000	-	-	-	YebG
DOPLEBMP_00495	362663.ECP_1793	1.51e-280	767.0	COG0027@1|root,COG0027@2|Bacteria,1N3KA@1224|Proteobacteria,1RNTW@1236|Gammaproteobacteria,3XMXH@561|Escherichia	1236|Gammaproteobacteria	F	Involved in the de novo purine biosynthesis. Catalyzes the transfer of formate to 5-phospho-ribosyl-glycinamide (GAR), producing 5-phospho-ribosyl-N-formylglycinamide (FGAR). Formate is provided by PurU via hydrolysis of 10-formyl-tetrahydrofolate	purT	GO:0003674,GO:0003824,GO:0004644,GO:0005575,GO:0005622,GO:0005623,GO:0005737,GO:0005829,GO:0006139,GO:0006163,GO:0006164,GO:0006725,GO:0006753,GO:0006793,GO:0006796,GO:0006807,GO:0008150,GO:0008152,GO:0008776,GO:0009058,GO:0009117,GO:0009150,GO:0009152,GO:0009165,GO:0009259,GO:0009260,GO:0009987,GO:0016301,GO:0016310,GO:0016740,GO:0016741,GO:0016742,GO:0016772,GO:0016774,GO:0018130,GO:0019438,GO:…	2.1.2.2	ko:K08289	ko00230,ko00670,ko01100,ko01110,ko01130,map00230,map00670,map01100,map01110,map01130	M00048	R04325,R04326	RC00026,RC00197,RC01128	ko00000,ko00001,ko00002,ko01000	-	-	iSDY_1059.SDY_1135	ATP-grasp,Epimerase
DOPLEBMP_00496	1440052.EAKF1_ch4190	2.5e-146	412.0	COG0800@1|root,COG0800@2|Bacteria,1MUVJ@1224|Proteobacteria,1RPDF@1236|Gammaproteobacteria,3XNXS@561|Escherichia	1236|Gammaproteobacteria	G	Involved in the degradation of glucose via the Entner- Doudoroff pathway. Catalyzes the reversible, stereospecific retro- aldol cleavage of 2-Keto-3-deoxy-6-phosphogluconate (KDPG) to pyruvate and D-glyceraldehyde-3-phosphate. In the synthetic direction, it catalyzes the addition of pyruvate to electrophilic aldehydes with si-facial selectivity. It accepts some nucleophiles other than pyruvate, i…	eda	GO:0003674,GO:0003824,GO:0005488,GO:0005515,GO:0005575,GO:0005622,GO:0005623,GO:0005737,GO:0005829,GO:0008675,GO:0008700,GO:0008948,GO:0016829,GO:0016830,GO:0016831,GO:0016832,GO:0016833,GO:0042802,GO:0044424,GO:0044444,GO:0044464,GO:0106009	4.1.2.14,4.1.3.42	ko:K01625	ko00030,ko00630,ko01100,ko01120,ko01200,map00030,map00630,map01100,map01120,map01200	M00008,M00061,M00308,M00631	R00470,R05605	RC00307,RC00308,RC00435	ko00000,ko00001,ko00002,ko01000	-	-	iECOK1_1307.ECOK1_1968,iYL1228.KPN_02365	Aldolase
DOPLEBMP_00497	199310.c2264	0.0	1203.0	COG0129@1|root,COG0129@2|Bacteria,1MU3T@1224|Proteobacteria,1RMNA@1236|Gammaproteobacteria,3XMWD@561|Escherichia	1236|Gammaproteobacteria	EG	Belongs to the IlvD Edd family	edd	GO:0003674,GO:0003824,GO:0004456,GO:0005975,GO:0006082,GO:0008150,GO:0008152,GO:0009056,GO:0009987,GO:0016052,GO:0016054,GO:0016829,GO:0016835,GO:0016836,GO:0019520,GO:0019521,GO:0019752,GO:0032787,GO:0043436,GO:0044237,GO:0044238,GO:0044248,GO:0044262,GO:0044275,GO:0044281,GO:0044282,GO:0046176,GO:0046177,GO:0046395,GO:0071704,GO:0072329,GO:1901575	4.2.1.12	ko:K01690	ko00030,ko01100,ko01120,ko01200,map00030,map01100,map01120,map01200	M00008	R02036	RC00543	ko00000,ko00001,ko00002,ko01000	-	-	iEcolC_1368.EcolC_1781,iJN746.PP_1010,iPC815.YPO2533,iYL1228.KPN_02366	ILVD_EDD
DOPLEBMP_00498	199310.c2265	0.0	997.0	COG0364@1|root,COG0364@2|Bacteria,1MUN0@1224|Proteobacteria,1RN76@1236|Gammaproteobacteria,3XNAE@561|Escherichia	1236|Gammaproteobacteria	F	Catalyzes the oxidation of glucose 6-phosphate to 6- phosphogluconolactone	zwf	GO:0003674,GO:0003824,GO:0004345,GO:0005488,GO:0005515,GO:0005575,GO:0005622,GO:0005623,GO:0005737,GO:0005829,GO:0005975,GO:0005996,GO:0006006,GO:0006081,GO:0006098,GO:0006139,GO:0006725,GO:0006732,GO:0006733,GO:0006739,GO:0006753,GO:0006793,GO:0006796,GO:0006807,GO:0007154,GO:0007267,GO:0008150,GO:0008152,GO:0009117,GO:0009372,GO:0009987,GO:0010699,GO:0016491,GO:0016614,GO:0016616,GO:0019318,GO:…	1.1.1.363,1.1.1.49	ko:K00036	ko00030,ko00480,ko01100,ko01110,ko01120,ko01130,ko01200,ko05230,map00030,map00480,map01100,map01110,map01120,map01130,map01200,map05230	M00004,M00006,M00008	R00835,R02736,R10907	RC00001,RC00066	ko00000,ko00001,ko00002,ko01000,ko04147	-	-	e_coli_core.b1852,iAF1260.b1852,iBWG_1329.BWG_1666,iE2348C_1286.E2348C_1977,iEC042_1314.EC042_2019,iECABU_c1320.ECABU_c21130,iECDH10B_1368.ECDH10B_1993,iECDH1ME8569_1439.ECDH1ME8569_1798,iECED1_1282.ECED1_2057,iECIAI39_1322.ECIAI39_1198,iECNA114_1301.ECNA114_1899,iECO26_1355.ECO26_2690,iECP_1309.ECP_1796,iECSF_1327.ECSF_1710,iECUMN_1333.ECUMN_2149,iECW_1372.ECW_m2026,iEKO11_1354.EKO11_1918,iEcDH1…	G6PD_C,G6PD_N
DOPLEBMP_00500	199310.c2267	3.99e-199	552.0	COG1737@1|root,COG1737@2|Bacteria,1MV3U@1224|Proteobacteria,1RNC4@1236|Gammaproteobacteria,3XM9I@561|Escherichia	1236|Gammaproteobacteria	K	transcription factor activity, bacterial-type RNA polymerase proximal promoter sequence-specific DNA binding	hexR	GO:0000976,GO:0001067,GO:0001130,GO:0001131,GO:0001217,GO:0003674,GO:0003676,GO:0003677,GO:0003690,GO:0003700,GO:0005488,GO:0005575,GO:0005622,GO:0005623,GO:0005737,GO:0005829,GO:0006355,GO:0006950,GO:0006974,GO:0008150,GO:0009889,GO:0009890,GO:0009892,GO:0009987,GO:0010468,GO:0010556,GO:0010558,GO:0010605,GO:0010629,GO:0019219,GO:0019222,GO:0031323,GO:0031324,GO:0031326,GO:0031327,GO:0032991,GO:…	-	ko:K19337	-	-	-	-	ko00000,ko03000	-	-	-	HTH_6,SIS
DOPLEBMP_00501	199310.c2268	0.0	912.0	COG0469@1|root,COG0469@2|Bacteria,1MU21@1224|Proteobacteria,1RMW3@1236|Gammaproteobacteria,3XPGP@561|Escherichia	1236|Gammaproteobacteria	F	Belongs to the pyruvate kinase family	pykA	GO:0003674,GO:0003824,GO:0004743,GO:0005488,GO:0005515,GO:0005575,GO:0005622,GO:0005623,GO:0005737,GO:0005829,GO:0005975,GO:0006082,GO:0006090,GO:0006091,GO:0006096,GO:0006139,GO:0006163,GO:0006164,GO:0006165,GO:0006725,GO:0006732,GO:0006733,GO:0006753,GO:0006754,GO:0006757,GO:0006793,GO:0006796,GO:0006807,GO:0008150,GO:0008152,GO:0009056,GO:0009058,GO:0009108,GO:0009117,GO:0009123,GO:0009124,GO:…	2.7.1.40	ko:K00873	ko00010,ko00230,ko00620,ko01100,ko01110,ko01120,ko01130,ko01200,ko01230,ko04922,ko04930,ko05165,ko05203,ko05230,map00010,map00230,map00620,map01100,map01110,map01120,map01130,map01200,map01230,map04922,map04930,map05165,map05203,map05230	M00001,M00002,M00049,M00050	R00200,R00430,R01138,R01858,R02320	RC00002,RC00015	ko00000,ko00001,ko00002,ko01000,ko04131,ko04147	-	-	e_coli_core.b1854,iAF1260.b1854,iB21_1397.B21_01813,iBWG_1329.BWG_1668,iEC042_1314.EC042_2021,iECBD_1354.ECBD_1784,iECB_1328.ECB_01825,iECDH10B_1368.ECDH10B_1995,iECDH1ME8569_1439.ECDH1ME8569_1801,iECD_1391.ECD_01825,iECO103_1326.ECO103_2044,iECO111_1330.ECO111_2362,iECO26_1355.ECO26_2692,iECUMN_1333.ECUMN_2152,iETEC_1333.ETEC_1887,iEcDH1_1363.EcDH1_1786,iEcE24377_1341.EcE24377A_2084,iEcHS_1320.E…	PK,PK_C
DOPLEBMP_00502	362663.ECP_1799	2.64e-246	674.0	COG1560@1|root,COG1560@2|Bacteria,1N9ZJ@1224|Proteobacteria,1RRI7@1236|Gammaproteobacteria,3XND2@561|Escherichia	1236|Gammaproteobacteria	M	Catalyzes the transfer of myristate from myristoyl-acyl carrier protein (ACP) to Kdo(2)-(lauroyl)-lipid IV(A) to form Kdo(2)-lipid A	lpxM	GO:0003674,GO:0003824,GO:0005975,GO:0006082,GO:0006629,GO:0006643,GO:0006644,GO:0006664,GO:0006793,GO:0006796,GO:0008150,GO:0008152,GO:0008610,GO:0008654,GO:0009058,GO:0009247,GO:0009311,GO:0009312,GO:0009987,GO:0016051,GO:0016053,GO:0016740,GO:0016746,GO:0016747,GO:0019637,GO:0019752,GO:0036103,GO:0036104,GO:0043436,GO:0043648,GO:0043650,GO:0044237,GO:0044238,GO:0044249,GO:0044255,GO:0044281,GO:…	2.3.1.243	ko:K02560	ko00540,ko01100,map00540,map01100	M00060	R05075	RC00037,RC00039	ko00000,ko00001,ko00002,ko01000,ko01005	-	-	iECABU_c1320.ECABU_c21170,iECIAI39_1322.ECIAI39_1194,ic_1306.c2269	Lip_A_acyltrans
DOPLEBMP_00503	155864.EDL933_2830	0.0	864.0	COG0739@1|root,COG0739@2|Bacteria,1MVTF@1224|Proteobacteria,1RM7S@1236|Gammaproteobacteria,3XP5M@561|Escherichia	1236|Gammaproteobacteria	M	A murein DD-endopeptidase with specificity for D-Ala- meso-diaminopimelic acid (mDAP) cross-links. Its role is probably to cleave D-Ala-mDAP cross-links to allow insertion of new glycans and thus cell wall expansion. Functionally redundant with MepM and MepH	yebA	GO:0000270,GO:0000920,GO:0001896,GO:0003674,GO:0003824,GO:0004175,GO:0004222,GO:0006022,GO:0006508,GO:0006807,GO:0008150,GO:0008152,GO:0008219,GO:0008233,GO:0008237,GO:0009987,GO:0012501,GO:0016787,GO:0019538,GO:0030203,GO:0043170,GO:0044238,GO:0051301,GO:0070011,GO:0071704,GO:0140096,GO:1901135,GO:1901564	-	ko:K19304	-	-	-	-	ko00000,ko01000,ko01002,ko01011	-	-	-	OapA,OapA_N,Peptidase_M23
DOPLEBMP_00504	362663.ECP_1801	2.64e-219	607.0	COG4531@1|root,COG4531@2|Bacteria,1QTTI@1224|Proteobacteria,1RMRJ@1236|Gammaproteobacteria,3XNZH@561|Escherichia	1236|Gammaproteobacteria	P	Belongs to the bacterial solute-binding protein 9 family	znuA	GO:0000041,GO:0003674,GO:0005488,GO:0005575,GO:0005623,GO:0006810,GO:0006811,GO:0006812,GO:0006829,GO:0008150,GO:0008270,GO:0030001,GO:0042597,GO:0043167,GO:0043169,GO:0044464,GO:0046872,GO:0046914,GO:0051179,GO:0051234,GO:0070838,GO:0072511	-	ko:K09815	ko02010,map02010	M00242	-	-	ko00000,ko00001,ko00002,ko02000	3.A.1.15.3,3.A.1.15.5	-	iECs_1301.ECs2567,iEcSMS35_1347.EcSMS35_1329,iPC815.YPO2061,iZ_1308.Z2909	ZnuA
DOPLEBMP_00505	155864.EDL933_2832	4.85e-181	503.0	COG1121@1|root,COG1121@2|Bacteria,1MUDW@1224|Proteobacteria,1RPJT@1236|Gammaproteobacteria,3XNTN@561|Escherichia	1236|Gammaproteobacteria	P	Part of the ABC transporter complex ZnuABC involved in zinc import. Responsible for energy coupling to the transport system	znuC	GO:0000041,GO:0000166,GO:0003674,GO:0003824,GO:0005215,GO:0005385,GO:0005488,GO:0005524,GO:0006810,GO:0006811,GO:0006812,GO:0006829,GO:0008144,GO:0008150,GO:0008324,GO:0015075,GO:0015318,GO:0015399,GO:0015405,GO:0016462,GO:0016787,GO:0016817,GO:0016818,GO:0016887,GO:0017076,GO:0017111,GO:0022804,GO:0022857,GO:0022890,GO:0030001,GO:0030554,GO:0032553,GO:0032555,GO:0032559,GO:0034220,GO:0035639,GO:…	-	ko:K09817	ko02010,map02010	M00242	-	-	ko00000,ko00001,ko00002,ko01000,ko02000	3.A.1.15.3,3.A.1.15.5	-	iSFV_1184.SFV_1859,iSF_1195.SF1867,iSFxv_1172.SFxv_2092,iS_1188.S1934	ABC_tran
DOPLEBMP_00506	199310.c2273	1.21e-170	478.0	COG1108@1|root,COG1108@2|Bacteria,1MVC2@1224|Proteobacteria,1RPYF@1236|Gammaproteobacteria,3XMDE@561|Escherichia	1236|Gammaproteobacteria	P	High-affinity zinc uptake system membrane protein ZnuB	znuB	GO:0000006,GO:0000041,GO:0003674,GO:0005215,GO:0005385,GO:0005575,GO:0005623,GO:0005886,GO:0006810,GO:0006811,GO:0006812,GO:0006829,GO:0008150,GO:0008324,GO:0010035,GO:0010038,GO:0010043,GO:0015075,GO:0015318,GO:0016020,GO:0022857,GO:0022890,GO:0030001,GO:0034220,GO:0042221,GO:0044464,GO:0046873,GO:0046915,GO:0050896,GO:0051179,GO:0051234,GO:0055085,GO:0070838,GO:0071577,GO:0071944,GO:0072509,GO:…	-	ko:K09816	ko02010,map02010	M00242	-	-	ko00000,ko00001,ko00002,ko02000	3.A.1.15.3,3.A.1.15.5	-	iEC042_1314.EC042_2026,iECABU_c1320.ECABU_c21210,iECED1_1282.ECED1_2064,iECNA114_1301.ECNA114_1921,iECSF_1327.ECSF_1717,iECUMN_1333.ECUMN_2157,iEcSMS35_1347.EcSMS35_1327,iG2583_1286.G2583_2311,iSSON_1240.SSON_1282,iYL1228.KPN_02374,ic_1306.c2273	ABC-3
DOPLEBMP_00507	199310.c0232	1.11e-145	411.0	COG2801@1|root,COG2801@2|Bacteria,1PNRG@1224|Proteobacteria,1RPA5@1236|Gammaproteobacteria,3XR56@561|Escherichia	1236|Gammaproteobacteria	L	Transposase insK for insertion sequence element IS150	-	-	-	ko:K07497	-	-	-	-	ko00000	-	-	-	HTH_21,HTH_Tnp_1,rve,rve_2
DOPLEBMP_00508	199310.c0118	5.4e-12	63.9	COG2963@1|root,COG2963@2|Bacteria,1N700@1224|Proteobacteria,1SCWR@1236|Gammaproteobacteria	1236|Gammaproteobacteria	L	COG2963 Transposase and inactivated derivatives	-	-	-	ko:K07483	-	-	-	-	ko00000	-	-	-	HTH_28,HTH_Tnp_1
DOPLEBMP_00509	155864.EDL933_2834	6.45e-240	659.0	COG2255@1|root,COG2255@2|Bacteria,1MU38@1224|Proteobacteria,1RNWY@1236|Gammaproteobacteria,3XMBC@561|Escherichia	1236|Gammaproteobacteria	L	The RuvA-RuvB complex in the presence of ATP renatures cruciform structure in supercoiled DNA with palindromic sequence, indicating that it may promote strand exchange reactions in homologous recombination. RuvAB is a helicase that mediates the Holliday junction migration by localized denaturation and reannealing	ruvB	GO:0000725,GO:0003674,GO:0003678,GO:0003824,GO:0004003,GO:0004386,GO:0005575,GO:0005622,GO:0005623,GO:0005737,GO:0005829,GO:0006139,GO:0006259,GO:0006281,GO:0006310,GO:0006725,GO:0006807,GO:0006950,GO:0006974,GO:0006996,GO:0007154,GO:0008026,GO:0008094,GO:0008150,GO:0008152,GO:0009314,GO:0009378,GO:0009411,GO:0009416,GO:0009432,GO:0009605,GO:0009628,GO:0009987,GO:0009991,GO:0016043,GO:0016462,GO:…	3.6.4.12	ko:K03551	ko03440,map03440	-	-	-	ko00000,ko00001,ko01000,ko03400	-	-	-	RuvB_C,RuvB_N
DOPLEBMP_00510	155864.EDL933_2835	3.3e-137	389.0	COG0632@1|root,COG0632@2|Bacteria,1MWJR@1224|Proteobacteria,1RMET@1236|Gammaproteobacteria,3XMI2@561|Escherichia	1236|Gammaproteobacteria	L	The RuvA-RuvB complex in the presence of ATP renatures cruciform structure in supercoiled DNA with palindromic sequence, indicating that it may promote strand exchange reactions in homologous recombination. RuvAB is a helicase that mediates the Holliday junction migration by localized denaturation and reannealing. RuvA stimulates, in the presence of DNA, the weak ATPase activity of RuvB	ruvA	GO:0000217,GO:0000400,GO:0000725,GO:0003674,GO:0003676,GO:0003677,GO:0003678,GO:0003824,GO:0004386,GO:0005488,GO:0005515,GO:0005575,GO:0005622,GO:0005623,GO:0006139,GO:0006259,GO:0006281,GO:0006310,GO:0006725,GO:0006807,GO:0006950,GO:0006974,GO:0006996,GO:0007154,GO:0008150,GO:0008152,GO:0009314,GO:0009378,GO:0009379,GO:0009432,GO:0009605,GO:0009628,GO:0009987,GO:0009991,GO:0016043,GO:0016462,GO:…	3.6.4.12	ko:K03550	ko03440,map03440	-	-	-	ko00000,ko00001,ko01000,ko03400	-	-	-	HHH_5,RuvA_C,RuvA_N
DOPLEBMP_00511	362663.ECP_1806	2.54e-144	406.0	28IT1@1|root,2Z8S1@2|Bacteria,1PUT6@1224|Proteobacteria,1RYQC@1236|Gammaproteobacteria,3XM6R@561|Escherichia	1236|Gammaproteobacteria	S	Permuted papain-like amidase enzyme, YaeF/YiiX, C92 family	yebB	-	-	-	-	-	-	-	-	-	-	-	Peptidase_C92
DOPLEBMP_00512	1440052.EAKF1_ch4174	6.15e-116	332.0	COG0817@1|root,COG0817@2|Bacteria,1MUJI@1224|Proteobacteria,1RQPJ@1236|Gammaproteobacteria,3XM8U@561|Escherichia	1236|Gammaproteobacteria	L	Nuclease that resolves Holliday junction intermediates in genetic recombination. Cleaves the cruciform structure in supercoiled DNA by nicking to strands with the same polarity at sites symmetrically opposed at the junction in the homologous arms and leaves a 5'-terminal phosphate and a 3'-terminal hydroxyl group	ruvC	GO:0000725,GO:0003674,GO:0003824,GO:0004518,GO:0004519,GO:0004520,GO:0004536,GO:0005575,GO:0005622,GO:0005623,GO:0006139,GO:0006259,GO:0006260,GO:0006261,GO:0006281,GO:0006310,GO:0006725,GO:0006807,GO:0006950,GO:0006974,GO:0008150,GO:0008152,GO:0008821,GO:0009058,GO:0009059,GO:0009314,GO:0009628,GO:0009987,GO:0016787,GO:0016788,GO:0016889,GO:0016894,GO:0031297,GO:0032991,GO:0033554,GO:0034641,GO:…	3.1.22.4	ko:K01159	ko03440,map03440	-	-	-	ko00000,ko00001,ko01000,ko03400	-	-	-	RuvC
DOPLEBMP_00513	155864.EDL933_2838	1.97e-173	484.0	COG0217@1|root,COG0217@2|Bacteria,1MW3X@1224|Proteobacteria,1RP5N@1236|Gammaproteobacteria,3XN2B@561|Escherichia	1236|Gammaproteobacteria	K	transcriptional regulatory protein YebC	yebC	GO:0005575,GO:0005622,GO:0005623,GO:0005737,GO:0005829,GO:0008150,GO:0009314,GO:0009628,GO:0010212,GO:0044424,GO:0044444,GO:0044464,GO:0050896	-	-	-	-	-	-	-	-	-	-	Transcrip_reg
DOPLEBMP_00514	199310.c2279	8.89e-101	292.0	COG0494@1|root,COG0494@2|Bacteria,1RH6N@1224|Proteobacteria,1S20Q@1236|Gammaproteobacteria,3XPM6@561|Escherichia	1236|Gammaproteobacteria	L	Catalyzes the hydrolysis of dihydroneopterin triphosphate to dihydroneopterin monophosphate and pyrophosphate. Required for efficient folate biosynthesis. Can also hydrolyze nucleoside triphosphates with a preference for dATP	nudB	GO:0000287,GO:0003674,GO:0003824,GO:0005488,GO:0006082,GO:0006575,GO:0006725,GO:0006732,GO:0006760,GO:0006766,GO:0006767,GO:0006807,GO:0008150,GO:0008152,GO:0008828,GO:0009058,GO:0009108,GO:0009110,GO:0009396,GO:0009987,GO:0016053,GO:0016462,GO:0016787,GO:0016817,GO:0016818,GO:0017144,GO:0018130,GO:0019177,GO:0019438,GO:0019752,GO:0034641,GO:0042364,GO:0042398,GO:0042558,GO:0042559,GO:0043167,GO:…	3.6.1.67	ko:K08310	ko00790,map00790	M00126	R04638	RC00002	ko00000,ko00001,ko00002,ko01000	-	-	iSFV_1184.SFV_1867,iSF_1195.SF1875,iSFxv_1172.SFxv_2099,iS_1188.S1941,iY75_1357.Y75_RS09795,iYL1228.KPN_02379	NUDIX
DOPLEBMP_00515	199310.c2280	0.0	1167.0	COG0173@1|root,COG0173@2|Bacteria,1MUXB@1224|Proteobacteria,1RNMI@1236|Gammaproteobacteria,3XMSA@561|Escherichia	1236|Gammaproteobacteria	J	Catalyzes the attachment of L-aspartate to tRNA(Asp) in a two-step reaction L-aspartate is first activated by ATP to form Asp-AMP and then transferred to the acceptor end of tRNA(Asp)	aspS	GO:0003674,GO:0003824,GO:0004812,GO:0004815,GO:0005575,GO:0005622,GO:0005623,GO:0005737,GO:0005829,GO:0006082,GO:0006139,GO:0006399,GO:0006412,GO:0006418,GO:0006422,GO:0006518,GO:0006520,GO:0006725,GO:0006807,GO:0008150,GO:0008152,GO:0009058,GO:0009059,GO:0009987,GO:0010467,GO:0016070,GO:0016874,GO:0016875,GO:0019538,GO:0019752,GO:0034641,GO:0034645,GO:0034660,GO:0043038,GO:0043039,GO:0043043,GO:…	6.1.1.12	ko:K01876	ko00970,map00970	M00359,M00360	R05577	RC00055,RC00523	ko00000,ko00001,ko00002,ko01000,ko01007,ko03016,ko03029	-	-	iSFV_1184.SFV_1868	GAD,tRNA-synt_2,tRNA_anti-codon
DOPLEBMP_00516	155864.EDL933_2841	3.24e-132	375.0	COG1335@1|root,COG1335@2|Bacteria,1QK2B@1224|Proteobacteria,1RYRR@1236|Gammaproteobacteria,3XMT8@561|Escherichia	1236|Gammaproteobacteria	Q	hydrolase activity	yecD	GO:0005575,GO:0005622,GO:0005623,GO:0005737,GO:0005829,GO:0044424,GO:0044444,GO:0044464	-	-	-	-	-	-	-	-	-	-	Isochorismatase
DOPLEBMP_00517	199310.c2282	6.23e-208	573.0	COG1801@1|root,COG1801@2|Bacteria,1MU7F@1224|Proteobacteria,1RSAG@1236|Gammaproteobacteria,3XN7Z@561|Escherichia	1236|Gammaproteobacteria	S	Protein of unknown function DUF72	yecE	-	-	-	-	-	-	-	-	-	-	-	DUF72
DOPLEBMP_00518	155864.EDL933_2843	1.22e-88	260.0	COG3788@1|root,COG3788@2|Bacteria,1RDHP@1224|Proteobacteria,1S3PN@1236|Gammaproteobacteria,3XPIH@561|Escherichia	1236|Gammaproteobacteria	S	MAPEG family	yecN	GO:0005575,GO:0005623,GO:0005886,GO:0016020,GO:0044464,GO:0071944	-	ko:K07136	-	-	-	-	ko00000	-	-	-	MAPEG
DOPLEBMP_00519	155864.EDL933_2844	1.19e-179	499.0	COG0500@1|root,COG2226@2|Bacteria,1MV4M@1224|Proteobacteria,1RMWY@1236|Gammaproteobacteria,3XPCC@561|Escherichia	1236|Gammaproteobacteria	J	Catalyzes the conversion of S-adenosyl-L-methionine (SAM) to carboxy-S-adenosyl-L-methionine (Cx-SAM)	cmoA	GO:0002097,GO:0002098,GO:0005575,GO:0005622,GO:0005623,GO:0005737,GO:0005829,GO:0006139,GO:0006396,GO:0006399,GO:0006400,GO:0006725,GO:0006807,GO:0008033,GO:0008150,GO:0008152,GO:0009451,GO:0009987,GO:0010467,GO:0016070,GO:0034470,GO:0034641,GO:0034660,GO:0043170,GO:0043412,GO:0044237,GO:0044238,GO:0044424,GO:0044444,GO:0044464,GO:0046483,GO:0071704,GO:0090304,GO:1901360	-	ko:K15256	-	-	-	-	ko00000,ko01000,ko03016	-	-	-	Methyltransf_25
DOPLEBMP_00520	316407.1736517	3.76e-246	674.0	COG0500@1|root,COG0500@2|Bacteria,1MVSK@1224|Proteobacteria,1RMQY@1236|Gammaproteobacteria,3XNSV@561|Escherichia	1236|Gammaproteobacteria	J	Catalyzes carboxymethyl transfer from carboxy-S- adenosyl-L-methionine (Cx-SAM) to 5-hydroxyuridine (ho5U) to form 5-carboxymethoxyuridine (cmo5U) at position 34 in tRNAs	cmoB	GO:0002097,GO:0002098,GO:0003674,GO:0003824,GO:0005488,GO:0005515,GO:0005575,GO:0005622,GO:0005623,GO:0005737,GO:0006139,GO:0006396,GO:0006399,GO:0006400,GO:0006725,GO:0006807,GO:0008033,GO:0008150,GO:0008152,GO:0008168,GO:0008757,GO:0009451,GO:0009987,GO:0010467,GO:0016043,GO:0016070,GO:0016740,GO:0016741,GO:0016765,GO:0022607,GO:0032259,GO:0034470,GO:0034641,GO:0034660,GO:0042802,GO:0043170,GO:…	-	ko:K15257	-	-	-	-	ko00000,ko01000,ko03016	-	-	-	Methyltransf_9
DOPLEBMP_00521	469008.B21_01831	0.0	1638.0	COG0243@1|root,COG0243@2|Bacteria,1NR6J@1224|Proteobacteria,1RMVE@1236|Gammaproteobacteria,3XNTP@561|Escherichia	1236|Gammaproteobacteria	C	an anaerobic reaction coupled to energy-yielding reactions. Can also reduce other N- and S-oxide compounds such as 4-methylmorpholine-N-oxide and biotin sulfoxide (BSO), but with a lower catalytic efficiency	torZ	GO:0003674,GO:0003824,GO:0005575,GO:0005623,GO:0008150,GO:0008152,GO:0016491,GO:0016661,GO:0016662,GO:0030288,GO:0030313,GO:0031975,GO:0042597,GO:0044464,GO:0050626,GO:0055114	1.7.2.3,1.8.5.3,1.97.1.9	ko:K07306,ko:K07309,ko:K07310,ko:K07811,ko:K07812,ko:K08351	ko00450,ko00780,ko00920,ko01100,ko02020,map00450,map00780,map00920,map01100,map02020	-	R07229,R09501,R10127	RC02420,RC02555,RC03056	ko00000,ko00001,ko01000,ko02000	5.A.3.3,5.A.3.4	-	iE2348C_1286.E2348C_1672,iEC042_1314.EC042_1073,iECSE_1348.ECSE_0952,iEcHS_1320.EcHS_A3752,iEcolC_1368.EcolC_0165,iNRG857_1313.NRG857_07945,iNRG857_1313.NRG857_09385	Molybdopterin,Molydop_binding,TAT_signal
DOPLEBMP_00522	199310.c2287	2.62e-261	716.0	COG3005@1|root,COG3005@2|Bacteria,1MWV2@1224|Proteobacteria,1RQ52@1236|Gammaproteobacteria,3XP3J@561|Escherichia	1236|Gammaproteobacteria	C	Part of the anaerobic respiratory chain of trimethylamine-N-oxide reductase TorZ. Required for electron transfer to the TorZ terminal enzyme	torY	GO:0003674,GO:0003824,GO:0005488,GO:0005575,GO:0005623,GO:0005886,GO:0005887,GO:0006091,GO:0008150,GO:0008152,GO:0009055,GO:0009061,GO:0009987,GO:0015980,GO:0016020,GO:0016021,GO:0016491,GO:0020037,GO:0022900,GO:0031224,GO:0031226,GO:0044237,GO:0044425,GO:0044459,GO:0044464,GO:0045333,GO:0046906,GO:0048037,GO:0055114,GO:0071944,GO:0097159,GO:1901363	-	ko:K03532,ko:K07821	ko02020,map02020	-	-	-	ko00000,ko00001,ko02000	5.A.3.4	-	-	Cytochrom_NNT
DOPLEBMP_00523	199310.c2289	5.24e-179	498.0	COG3142@1|root,COG3142@2|Bacteria,1MV5W@1224|Proteobacteria,1RMC1@1236|Gammaproteobacteria,3XP58@561|Escherichia	1236|Gammaproteobacteria	P	Participates in the control of copper homeostasis	cutC	GO:0006873,GO:0006875,GO:0006878,GO:0008150,GO:0009987,GO:0010035,GO:0010038,GO:0019725,GO:0030003,GO:0042221,GO:0042592,GO:0046688,GO:0046916,GO:0048878,GO:0050801,GO:0050896,GO:0055065,GO:0055070,GO:0055076,GO:0055080,GO:0055082,GO:0065007,GO:0065008,GO:0098771	-	ko:K06201	-	-	-	-	ko00000	-	-	-	CutC
DOPLEBMP_00524	199310.c2290	6.78e-139	392.0	COG3102@1|root,COG3102@2|Bacteria,1RB98@1224|Proteobacteria,1RYG4@1236|Gammaproteobacteria,3XP38@561|Escherichia	1236|Gammaproteobacteria	S	YecM protein	yecM	GO:0005575,GO:0005622,GO:0005623,GO:0005737,GO:0005829,GO:0044424,GO:0044444,GO:0044464	-	ko:K09907	-	-	-	-	ko00000	-	-	-	YecM
DOPLEBMP_00525	199310.c2291	0.0	1143.0	COG0018@1|root,COG0018@2|Bacteria,1MU4J@1224|Proteobacteria,1RPRC@1236|Gammaproteobacteria,3XNTV@561|Escherichia	1236|Gammaproteobacteria	J	arginyl-tRNA aminoacylation	argS	GO:0003674,GO:0003824,GO:0004812,GO:0004814,GO:0005575,GO:0005622,GO:0005623,GO:0005737,GO:0005829,GO:0006082,GO:0006139,GO:0006399,GO:0006412,GO:0006418,GO:0006420,GO:0006518,GO:0006520,GO:0006725,GO:0006807,GO:0008150,GO:0008152,GO:0009058,GO:0009059,GO:0009987,GO:0010467,GO:0016070,GO:0016874,GO:0016875,GO:0019538,GO:0019752,GO:0034641,GO:0034645,GO:0034660,GO:0043038,GO:0043039,GO:0043043,GO:…	6.1.1.19	ko:K01887	ko00970,map00970	M00359,M00360	R03646	RC00055,RC00523	ko00000,ko00001,ko00002,ko01000,ko01007,ko03016,ko03029	-	-	iECABU_c1320.ECABU_c21380,iECNA114_1301.ECNA114_1940,iECSE_1348.ECSE_2111,iECSF_1327.ECSF_1736,iEcolC_1368.EcolC_1756,iJN746.PP_5089,iLF82_1304.LF82_0128,iNRG857_1313.NRG857_09405,iUMNK88_1353.UMNK88_2348,ic_1306.c2291	Arg_tRNA_synt_N,DALR_1,tRNA-synt_1d
DOPLEBMP_00526	362663.ECP_1823	3.81e-87	256.0	294I9@1|root,2ZRXW@2|Bacteria,1RF8K@1224|Proteobacteria,1S3YK@1236|Gammaproteobacteria,3XPT0@561|Escherichia	1236|Gammaproteobacteria	N	Flagellar protein flhE	flhE	GO:0005575,GO:0005623,GO:0006996,GO:0008150,GO:0009288,GO:0009987,GO:0016043,GO:0030030,GO:0042995,GO:0043226,GO:0043228,GO:0044464,GO:0044781,GO:0071840	-	ko:K03516	-	-	-	-	ko00000,ko02035	-	-	-	FlhE
DOPLEBMP_00527	199310.c2293	0.0	1288.0	COG1298@1|root,COG1298@2|Bacteria,1MUF3@1224|Proteobacteria,1RMSM@1236|Gammaproteobacteria,3XMV8@561|Escherichia	1236|Gammaproteobacteria	N	Required for formation of the rod structure of the flagellar apparatus. Together with FliI and FliH, may constitute the export apparatus of flagellin	flhA	GO:0005575,GO:0005623,GO:0005886,GO:0006996,GO:0008150,GO:0009987,GO:0016020,GO:0016043,GO:0022607,GO:0030030,GO:0030031,GO:0044085,GO:0044464,GO:0044780,GO:0044781,GO:0070925,GO:0071840,GO:0071944	-	ko:K02400	ko02040,map02040	-	-	-	ko00000,ko00001,ko02035,ko02044	3.A.6.2,3.A.6.3	-	-	FHIPEP
DOPLEBMP_00528	199310.c2294	1.72e-265	728.0	COG1377@1|root,COG1377@2|Bacteria,1MUWI@1224|Proteobacteria,1RMHA@1236|Gammaproteobacteria,3XPDI@561|Escherichia	1236|Gammaproteobacteria	N	Required for formation of the rod structure in the basal body of the flagellar apparatus. Together with FliI and FliH, may constitute the export apparatus of flagellin	flhB	GO:0005575,GO:0005623,GO:0005886,GO:0016020,GO:0044464,GO:0071944	-	ko:K02401	ko02040,map02040	-	-	-	ko00000,ko00001,ko02035,ko02044	3.A.6.2	-	-	Bac_export_2
DOPLEBMP_00529	199310.c2296	1.45e-141	401.0	COG3143@1|root,COG3143@2|Bacteria,1NIV6@1224|Proteobacteria,1RNG2@1236|Gammaproteobacteria,3XM8Y@561|Escherichia	1236|Gammaproteobacteria	J	Plays an important role in bacterial chemotaxis signal transduction pathway by accelerating the dephosphorylation of phosphorylated CheY (CheY-P)	cheZ	GO:0001539,GO:0003674,GO:0003824,GO:0004721,GO:0005488,GO:0005515,GO:0005575,GO:0005622,GO:0005623,GO:0005737,GO:0005829,GO:0005886,GO:0006464,GO:0006470,GO:0006793,GO:0006796,GO:0006807,GO:0006928,GO:0008150,GO:0008152,GO:0009987,GO:0016020,GO:0016311,GO:0016787,GO:0016788,GO:0016791,GO:0019538,GO:0032991,GO:0036211,GO:0040011,GO:0042578,GO:0042802,GO:0043170,GO:0043412,GO:0044237,GO:0044238,GO:…	-	ko:K03414	ko02030,map02030	-	-	-	ko00000,ko00001,ko02035	-	-	-	CheZ
DOPLEBMP_00530	155864.EDL933_2857	9.75e-85	250.0	COG0745@1|root,COG0745@2|Bacteria,1RDNP@1224|Proteobacteria,1S47I@1236|Gammaproteobacteria,3XPJY@561|Escherichia	1236|Gammaproteobacteria	KT	Involved in the transmission of sensory signals from the chemoreceptors to the flagellar motors. In its active (phosphorylated or acetylated) form, CheY exhibits enhanced binding to a switch component, FliM, at the flagellar motor which induces a change from counterclockwise to clockwise flagellar rotation	cheY	GO:0000287,GO:0001539,GO:0003674,GO:0003824,GO:0005488,GO:0005575,GO:0005622,GO:0005623,GO:0005737,GO:0005829,GO:0006464,GO:0006468,GO:0006473,GO:0006475,GO:0006793,GO:0006796,GO:0006807,GO:0006928,GO:0006935,GO:0007154,GO:0007165,GO:0008150,GO:0008152,GO:0009605,GO:0009987,GO:0016310,GO:0016407,GO:0016740,GO:0016746,GO:0016747,GO:0018193,GO:0018205,GO:0018393,GO:0018394,GO:0019538,GO:0023014,GO:…	-	ko:K03413	ko02020,ko02030,map02020,map02030	M00506	-	-	ko00000,ko00001,ko00002,ko02022,ko02035	-	-	-	Response_reg
DOPLEBMP_00531	199310.c2298	5.53e-243	668.0	COG2201@1|root,COG2201@2|Bacteria,1MWCN@1224|Proteobacteria,1RN67@1236|Gammaproteobacteria,3XNVQ@561|Escherichia	1236|Gammaproteobacteria	NT	catalyzes the demethylation of specific methylglutamate residues introduced into the chemoreceptors (methyl-accepting chemotaxis proteins) by CheR	cheB	GO:0003674,GO:0003824,GO:0005488,GO:0005515,GO:0005575,GO:0005622,GO:0005623,GO:0005737,GO:0005829,GO:0005886,GO:0006464,GO:0006482,GO:0006807,GO:0006935,GO:0008150,GO:0008152,GO:0008214,GO:0008984,GO:0009605,GO:0009987,GO:0016020,GO:0016787,GO:0016788,GO:0018277,GO:0019538,GO:0019899,GO:0036211,GO:0040011,GO:0042221,GO:0042330,GO:0043170,GO:0043412,GO:0044237,GO:0044238,GO:0044260,GO:0044267,GO:…	3.1.1.61,3.5.1.44	ko:K03412	ko02020,ko02030,map02020,map02030	M00506	-	-	ko00000,ko00001,ko00002,ko01000,ko02022,ko02035	-	-	-	CheB_methylest,Response_reg
DOPLEBMP_00532	362663.ECP_1829	1.12e-208	576.0	COG1352@1|root,COG1352@2|Bacteria,1MU6W@1224|Proteobacteria,1RMFK@1236|Gammaproteobacteria,3XN86@561|Escherichia	1236|Gammaproteobacteria	J	Methylation of the membrane-bound methyl-accepting chemotaxis proteins (MCP) to form gamma-glutamyl methyl ester residues in MCP	cheR	GO:0003674,GO:0003824,GO:0005488,GO:0005515,GO:0005575,GO:0005622,GO:0005623,GO:0005737,GO:0005829,GO:0005886,GO:0006464,GO:0006479,GO:0006807,GO:0006935,GO:0008022,GO:0008150,GO:0008152,GO:0008168,GO:0008171,GO:0008213,GO:0008276,GO:0008757,GO:0008983,GO:0009605,GO:0009987,GO:0010340,GO:0016020,GO:0016740,GO:0016741,GO:0019538,GO:0032259,GO:0032991,GO:0036211,GO:0040011,GO:0042221,GO:0042330,GO:…	2.1.1.80	ko:K00575	ko02020,ko02030,map02020,map02030	-	-	-	ko00000,ko00001,ko01000,ko02035	-	-	-	CheR,CheR_N
DOPLEBMP_00533	199310.c2300	6.92e-20	79.7	COG0840@1|root,COG0840@2|Bacteria	2|Bacteria	NT	transmembrane signaling receptor activity	-	-	-	-	-	-	-	-	-	-	-	-	4HB_MCP_1,Protoglobin
DOPLEBMP_00534	199310.c2301	1.11e-315	870.0	COG0840@1|root,COG0840@2|Bacteria,1MU9B@1224|Proteobacteria,1RMH0@1236|Gammaproteobacteria,3XMD1@561|Escherichia	1236|Gammaproteobacteria	NT	Methyl-accepting chemotaxis protein II	tar	GO:0001101,GO:0003674,GO:0004888,GO:0005488,GO:0005515,GO:0005575,GO:0005623,GO:0005886,GO:0005887,GO:0006935,GO:0007154,GO:0007165,GO:0007172,GO:0008150,GO:0009593,GO:0009605,GO:0009719,GO:0009893,GO:0009966,GO:0009987,GO:0010033,GO:0010243,GO:0010604,GO:0010646,GO:0016020,GO:0016021,GO:0016043,GO:0019222,GO:0019899,GO:0019900,GO:0019901,GO:0022607,GO:0023051,GO:0023052,GO:0031224,GO:0031226,GO:…	-	ko:K03406,ko:K05874,ko:K05875	ko02020,ko02030,map02020,map02030	-	-	-	ko00000,ko00001,ko02035	-	-	-	HAMP,MCPsignal,TarH
DOPLEBMP_00535	155864.EDL933_2862	5.51e-107	309.0	COG0835@1|root,COG0835@2|Bacteria,1RD1W@1224|Proteobacteria,1S26J@1236|Gammaproteobacteria,3XNC7@561|Escherichia	1236|Gammaproteobacteria	NT	Involved in the transmission of sensory signals from the chemoreceptors to the flagellar motors. It physically bridges CheA to the MCPs (methyl-accepting chemotaxis proteins) to allow regulated phosphotransfer to CheY and CheB	cheW	GO:0003674,GO:0005488,GO:0005515,GO:0005575,GO:0005622,GO:0005623,GO:0005737,GO:0005829,GO:0005886,GO:0006935,GO:0007154,GO:0007165,GO:0008150,GO:0009605,GO:0009893,GO:0009987,GO:0010604,GO:0016020,GO:0019222,GO:0019904,GO:0023052,GO:0031323,GO:0031325,GO:0031399,GO:0031401,GO:0032268,GO:0032270,GO:0032991,GO:0040011,GO:0042221,GO:0042330,GO:0044424,GO:0044444,GO:0044464,GO:0048518,GO:0048522,GO:…	-	ko:K03408	ko02020,ko02030,map02020,map02030	-	-	-	ko00000,ko00001,ko02035	-	-	-	CheW
DOPLEBMP_00536	481805.EcolC_1744	0.0	1224.0	COG0643@1|root,COG2198@1|root,COG0643@2|Bacteria,COG2198@2|Bacteria,1MUAG@1224|Proteobacteria,1RMS6@1236|Gammaproteobacteria,3XM5T@561|Escherichia	1236|Gammaproteobacteria	NT	Chemotaxis protein cheA	cheA	GO:0000160,GO:0003674,GO:0003824,GO:0004672,GO:0004673,GO:0005575,GO:0005622,GO:0005623,GO:0005737,GO:0005829,GO:0005886,GO:0006464,GO:0006468,GO:0006793,GO:0006796,GO:0006807,GO:0006935,GO:0007154,GO:0007165,GO:0008150,GO:0008152,GO:0009605,GO:0009892,GO:0009893,GO:0009987,GO:0010562,GO:0010604,GO:0010605,GO:0016020,GO:0016301,GO:0016310,GO:0016740,GO:0016772,GO:0016773,GO:0016775,GO:0018106,GO:…	2.7.13.3	ko:K03407	ko02020,ko02030,map02020,map02030	M00506	-	-	ko00000,ko00001,ko00002,ko01000,ko01001,ko02022,ko02035	-	-	-	CheW,CheY-binding,H-kinase_dim,HATPase_c,Hpt
DOPLEBMP_00537	362663.ECP_1833	8.16e-213	588.0	COG1360@1|root,COG1360@2|Bacteria,1MW1Y@1224|Proteobacteria,1RPQ9@1236|Gammaproteobacteria,3XNZZ@561|Escherichia	1236|Gammaproteobacteria	N	MotA and MotB comprise the stator element of the flagellar motor complex. Required for the rotation of the flagellar motor. Probably a linker that fastens the torque- generating machinery to the cell wall. Overexpression of this protein with MotA improves motility in a yhjH disruption, (a c-di- GMP phosphodiesterase) suggesting there is an interaction (direct or indirect) between the c-di-GMP-bin…	motB	GO:0005575,GO:0005623,GO:0005886,GO:0005887,GO:0009288,GO:0009425,GO:0016020,GO:0016021,GO:0031224,GO:0031226,GO:0042995,GO:0043226,GO:0043228,GO:0044422,GO:0044425,GO:0044459,GO:0044461,GO:0044463,GO:0044464,GO:0071944,GO:0120100,GO:0120101	-	ko:K02557	ko02030,ko02040,map02030,map02040	-	-	-	ko00000,ko00001,ko02000,ko02035	1.A.30.1	-	-	MotB_plug,OmpA
DOPLEBMP_00538	199310.c2305	7.09e-196	545.0	COG1291@1|root,COG1291@2|Bacteria,1MXK3@1224|Proteobacteria,1RNTF@1236|Gammaproteobacteria,3XPC5@561|Escherichia	1236|Gammaproteobacteria	N	transmembrane proton channel. Overexpression of MotA, with or without MotB, restores motility in a yhjH disruption, (a c-di-GMP phosphodiesterase) suggesting there is an interaction (direct or indirect) between the c-di-GMP-binding flagellar brake protein YcgR and the flagellar stator	motA	GO:0001539,GO:0005575,GO:0005623,GO:0005886,GO:0005887,GO:0006928,GO:0008150,GO:0009288,GO:0009425,GO:0009987,GO:0016020,GO:0016021,GO:0031224,GO:0031226,GO:0040011,GO:0042995,GO:0043226,GO:0043228,GO:0044422,GO:0044425,GO:0044459,GO:0044461,GO:0044463,GO:0044464,GO:0048870,GO:0051179,GO:0051674,GO:0071944,GO:0071973,GO:0071978,GO:0097588,GO:0120100,GO:0120101	-	ko:K02556	ko02020,ko02030,ko02040,map02020,map02030,map02040	-	-	-	ko00000,ko00001,ko02000,ko02035	1.A.30.1	-	-	MotA_ExbB
DOPLEBMP_00539	155864.EDL933_2866	4.08e-137	387.0	2DBG4@1|root,2Z927@2|Bacteria,1N7I6@1224|Proteobacteria,1RNUP@1236|Gammaproteobacteria,3XMRH@561|Escherichia	1236|Gammaproteobacteria	K	Functions in complex with FlhD as a master transcriptional regulator that regulates transcription of several flagellar and non-flagellar operons by binding to their promoter region. Activates expression of class 2 flagellar genes, including fliA, which is a flagellum-specific sigma factor that turns on the class 3 genes. Also regulates genes whose products function in a variety of physiological p…	flhC	GO:0006139,GO:0006351,GO:0006725,GO:0006807,GO:0008150,GO:0008152,GO:0009058,GO:0009059,GO:0009987,GO:0010467,GO:0016070,GO:0018130,GO:0019438,GO:0032774,GO:0034641,GO:0034645,GO:0034654,GO:0043170,GO:0044237,GO:0044238,GO:0044249,GO:0044260,GO:0044271,GO:0046483,GO:0048519,GO:0048523,GO:0050789,GO:0050794,GO:0051302,GO:0051782,GO:0065007,GO:0071704,GO:0090304,GO:0097659,GO:1901360,GO:1901362,GO:…	-	ko:K02402	ko02020,ko02024,ko02026,ko02040,map02020,map02024,map02026,map02040	-	-	-	ko00000,ko00001,ko02035	-	-	-	FlhC
DOPLEBMP_00540	199310.c2308	5.6e-74	222.0	2AX91@1|root,31P80@2|Bacteria,1N25K@1224|Proteobacteria,1S6JK@1236|Gammaproteobacteria,3XPQG@561|Escherichia	1236|Gammaproteobacteria	K	Functions in complex with FlhC as a master transcriptional regulator that regulates transcription of several flagellar and non-flagellar operons by binding to their promoter region. Activates expression of class 2 flagellar genes, including fliA, which is a flagellum-specific sigma factor that turns on the class 3 genes. Also regulates genes whose products function in a variety of physiological p…	flhD	GO:0005575,GO:0005622,GO:0005623,GO:0005737,GO:0006139,GO:0006351,GO:0006725,GO:0006807,GO:0008150,GO:0008152,GO:0009058,GO:0009059,GO:0009987,GO:0010467,GO:0016070,GO:0018130,GO:0019438,GO:0032774,GO:0034641,GO:0034645,GO:0034654,GO:0043170,GO:0044237,GO:0044238,GO:0044249,GO:0044260,GO:0044271,GO:0044424,GO:0044464,GO:0046483,GO:0071704,GO:0090304,GO:0097659,GO:1901360,GO:1901362,GO:1901576	-	ko:K02403	ko02020,ko02024,ko02026,ko02040,map02020,map02024,map02026,map02040	-	-	-	ko00000,ko00001,ko02035	-	-	-	FlhD
DOPLEBMP_00541	199310.c2309	2.21e-94	275.0	COG0589@1|root,COG0589@2|Bacteria,1N4C6@1224|Proteobacteria,1S41H@1236|Gammaproteobacteria,3XPJE@561|Escherichia	1236|Gammaproteobacteria	T	Required for resistance to DNA-damaging agents	uspC	GO:0003674,GO:0005198,GO:0005488,GO:0005515,GO:0006950,GO:0006970,GO:0007154,GO:0008150,GO:0009267,GO:0009314,GO:0009411,GO:0009416,GO:0009605,GO:0009628,GO:0009651,GO:0009987,GO:0009991,GO:0031667,GO:0031668,GO:0031669,GO:0032947,GO:0033554,GO:0034644,GO:0042594,GO:0050896,GO:0051716,GO:0071214,GO:0071478,GO:0071482,GO:0071496,GO:0104004	-	ko:K14064	-	-	-	-	ko00000	-	-	-	Usp
DOPLEBMP_00542	199310.c2310	0.0	965.0	COG0380@1|root,COG0380@2|Bacteria,1MUIY@1224|Proteobacteria,1RNG7@1236|Gammaproteobacteria,3XPDP@561|Escherichia	1236|Gammaproteobacteria	G	Probably involved in the osmoprotection via the biosynthesis of trehalose. Catalyzes the transfer of glucose from UDP-glucose (UDP-Glc) to D-glucose 6-phosphate (Glc-6-P) to form trehalose-6-phosphate. Acts with retention of the anomeric configuration of the UDP-sugar donor	otsA	GO:0003674,GO:0003824,GO:0003825,GO:0005575,GO:0005622,GO:0005623,GO:0005737,GO:0005829,GO:0005975,GO:0005984,GO:0005991,GO:0005992,GO:0006793,GO:0006796,GO:0006950,GO:0006970,GO:0006974,GO:0008150,GO:0008152,GO:0008194,GO:0009058,GO:0009266,GO:0009311,GO:0009312,GO:0009409,GO:0009628,GO:0009987,GO:0016051,GO:0016311,GO:0016740,GO:0016757,GO:0016758,GO:0016787,GO:0016788,GO:0016791,GO:0033554,GO:…	2.4.1.15,2.4.1.347	ko:K00697	ko00500,ko01100,map00500,map01100	-	R02737	RC00005,RC00049,RC02748	ko00000,ko00001,ko01000,ko01003	-	GT20	iECs_1301.ECs2604,iZ_1308.Z2949	Glyco_transf_20
DOPLEBMP_00543	199310.c2311	2.22e-189	526.0	COG1877@1|root,COG1877@2|Bacteria,1RGY2@1224|Proteobacteria,1RNIQ@1236|Gammaproteobacteria,3XMM7@561|Escherichia	1236|Gammaproteobacteria	G	Removes the phosphate from trehalose 6-phosphate to produce free trehalose	otsB	GO:0000287,GO:0003674,GO:0003824,GO:0004805,GO:0005488,GO:0005975,GO:0005984,GO:0005991,GO:0005992,GO:0006793,GO:0006796,GO:0006950,GO:0006970,GO:0008150,GO:0008152,GO:0009058,GO:0009266,GO:0009311,GO:0009312,GO:0009409,GO:0009628,GO:0009987,GO:0016051,GO:0016311,GO:0016787,GO:0016788,GO:0016791,GO:0019203,GO:0033554,GO:0034637,GO:0042578,GO:0043167,GO:0043169,GO:0044237,GO:0044238,GO:0044249,GO:…	3.1.3.12	ko:K01087	ko00500,ko01100,map00500,map01100	-	R02778	RC00017	ko00000,ko00001,ko01000	-	-	iE2348C_1286.E2348C_2018,iECED1_1282.ECED1_2163,iECIAI39_1322.ECIAI39_1155,iECS88_1305.ECS88_1952,iLF82_1304.LF82_1582,iNRG857_1313.NRG857_09495	Trehalose_PPase
DOPLEBMP_00544	198214.SF1945	2.8e-212	589.0	COG1172@1|root,COG1172@2|Bacteria,1MVN9@1224|Proteobacteria,1RPYE@1236|Gammaproteobacteria	1236|Gammaproteobacteria	G	Belongs to the binding-protein-dependent transport system permease family	araH	GO:0005575,GO:0005623,GO:0005886,GO:0016020,GO:0016021,GO:0031224,GO:0044425,GO:0044464,GO:0071944	-	ko:K10440,ko:K10538	ko02010,map02010	M00212,M00213	-	-	ko00000,ko00001,ko00002,ko02000	3.A.1.2.1,3.A.1.2.13,3.A.1.2.19,3.A.1.2.2	-	iUMNK88_1353.UMNK88_2369	BPD_transp_2
DOPLEBMP_00545	199310.c2313	0.0	987.0	COG1129@1|root,COG1129@2|Bacteria,1MU22@1224|Proteobacteria,1RSMB@1236|Gammaproteobacteria,3XMD4@561|Escherichia	1236|Gammaproteobacteria	P	Part of the ABC transporter complex AraFGH involved in arabinose import. Responsible for energy coupling to the transport system	araG	GO:0003674,GO:0003824,GO:0005575,GO:0005622,GO:0005623,GO:0005737,GO:0005829,GO:0005886,GO:0016020,GO:0016462,GO:0016787,GO:0016817,GO:0016818,GO:0016887,GO:0017111,GO:0044424,GO:0044444,GO:0044464,GO:0071944	3.6.3.17	ko:K10441,ko:K10539	ko02010,map02010	M00212,M00213	-	-	ko00000,ko00001,ko00002,ko01000,ko02000	3.A.1.2.1,3.A.1.2.13,3.A.1.2.19,3.A.1.2.2	-	iSSON_1240.SSON_1218	ABC_tran
DOPLEBMP_00546	155864.EDL933_2874	4.18e-237	652.0	COG1879@1|root,COG1879@2|Bacteria,1MVDG@1224|Proteobacteria,1RMBR@1236|Gammaproteobacteria,3XNEH@561|Escherichia	1236|Gammaproteobacteria	G	L-arabinose-binding periplasmic protein	araF	GO:0003674,GO:0003824,GO:0005215,GO:0005488,GO:0005575,GO:0005623,GO:0006810,GO:0008150,GO:0008643,GO:0015144,GO:0015145,GO:0015399,GO:0015405,GO:0015407,GO:0015749,GO:0016462,GO:0016787,GO:0016817,GO:0016818,GO:0016887,GO:0017111,GO:0022804,GO:0022857,GO:0030246,GO:0030288,GO:0030313,GO:0031975,GO:0034219,GO:0036094,GO:0042597,GO:0042623,GO:0042626,GO:0043211,GO:0043492,GO:0044464,GO:0048029,GO:…	-	ko:K10537	ko02010,map02010	M00213	-	-	ko00000,ko00001,ko00002,ko02000	3.A.1.2.2	-	iECIAI39_1322.ECIAI39_1152,iECOK1_1307.ECOK1_2016,iECP_1309.ECP_1842,iECS88_1305.ECS88_1956,iECSE_1348.ECSE_2133,iLF82_1304.LF82_0110,iNRG857_1313.NRG857_09510,iUMN146_1321.UM146_07665	Peripla_BP_1
DOPLEBMP_00547	155864.EDL933_2875	1.26e-112	323.0	COG1528@1|root,COG1528@2|Bacteria,1RDH6@1224|Proteobacteria,1S4UV@1236|Gammaproteobacteria,3XPDA@561|Escherichia	1236|Gammaproteobacteria	P	Iron-storage protein	ftnB	GO:0003674,GO:0005488,GO:0005506,GO:0005575,GO:0005622,GO:0005623,GO:0005737,GO:0005829,GO:0006873,GO:0006875,GO:0006879,GO:0006880,GO:0008150,GO:0009987,GO:0019725,GO:0030003,GO:0042592,GO:0043167,GO:0043169,GO:0044424,GO:0044444,GO:0044464,GO:0046872,GO:0046914,GO:0046916,GO:0048878,GO:0050801,GO:0051179,GO:0051235,GO:0051238,GO:0051641,GO:0051651,GO:0055065,GO:0055072,GO:0055076,GO:0055080,GO:…	-	ko:K02255	-	-	-	-	ko00000	-	-	-	Ferritin
DOPLEBMP_00548	199310.c2316	1.39e-49	157.0	2CJJE@1|root,32SA5@2|Bacteria,1MZGJ@1224|Proteobacteria,1S9UW@1236|Gammaproteobacteria,3XPYA@561|Escherichia	1236|Gammaproteobacteria	S	Protein of unknown function (DUF2766)	yecJ	-	-	-	-	-	-	-	-	-	-	-	DUF2766
DOPLEBMP_00549	199310.c2319	4.18e-71	214.0	2DX6P@1|root,32V2W@2|Bacteria,1N47Q@1224|Proteobacteria,1SAM1@1236|Gammaproteobacteria,3XQ2Q@561|Escherichia	1236|Gammaproteobacteria	S	YecR-like lipoprotein	yecR	-	-	-	-	-	-	-	-	-	-	-	YecR
DOPLEBMP_00550	1440052.EAKF1_ch4138c	2.36e-116	333.0	COG1528@1|root,COG1528@2|Bacteria,1R9ZC@1224|Proteobacteria,1RYVB@1236|Gammaproteobacteria,3XPF1@561|Escherichia	1236|Gammaproteobacteria	P	Iron-storage protein	ftnA	GO:0003674,GO:0003824,GO:0004322,GO:0005488,GO:0005506,GO:0005515,GO:0005575,GO:0005622,GO:0005623,GO:0005737,GO:0005829,GO:0006873,GO:0006875,GO:0006879,GO:0006880,GO:0006950,GO:0006974,GO:0006979,GO:0008150,GO:0008152,GO:0008199,GO:0009987,GO:0010035,GO:0010038,GO:0010039,GO:0016491,GO:0016722,GO:0016724,GO:0019725,GO:0030003,GO:0033554,GO:0042221,GO:0042592,GO:0042802,GO:0043167,GO:0043169,GO:…	1.16.3.2	ko:K02217	-	-	-	-	ko00000,ko01000	-	-	-	Ferritin
DOPLEBMP_00551	155864.EDL933_2882	8.9e-51	160.0	2E9BS@1|root,333JI@2|Bacteria,1N09N@1224|Proteobacteria,1SA8V@1236|Gammaproteobacteria,3XQ13@561|Escherichia	1236|Gammaproteobacteria	S	Protein of unknown function (DUF2492)	yecH	-	-	-	-	-	-	-	-	-	-	-	DUF2492
DOPLEBMP_00552	199310.c2323	3.27e-276	757.0	COG0814@1|root,COG0814@2|Bacteria,1N35H@1224|Proteobacteria,1RNNC@1236|Gammaproteobacteria,3XN6H@561|Escherichia	1236|Gammaproteobacteria	E	Tyrosine-specific transport protein	tyrP	GO:0003333,GO:0003674,GO:0005215,GO:0005575,GO:0005623,GO:0005886,GO:0005887,GO:0006810,GO:0006811,GO:0006820,GO:0006865,GO:0008150,GO:0015291,GO:0015293,GO:0015711,GO:0015849,GO:0016020,GO:0016021,GO:0022804,GO:0022857,GO:0031224,GO:0031226,GO:0034220,GO:0044425,GO:0044459,GO:0044464,GO:0046942,GO:0051179,GO:0051234,GO:0055085,GO:0071702,GO:0071705,GO:0071944,GO:0098656,GO:1903825,GO:1905039	-	ko:K03834	-	-	-	-	ko00000,ko02000	2.A.42.1.1	-	iECUMN_1333.ECUMN_2202	Trp_Tyr_perm
DOPLEBMP_00553	155864.EDL933_2885	2.33e-164	459.0	COG3012@1|root,COG3318@1|root,COG3012@2|Bacteria,COG3318@2|Bacteria,1R4KR@1224|Proteobacteria,1RRDM@1236|Gammaproteobacteria,3XMQH@561|Escherichia	1236|Gammaproteobacteria	S	Belongs to the UPF0149 family	yecA	-	-	ko:K07039	-	-	-	-	ko00000	-	-	-	SEC-C,UPF0149
DOPLEBMP_00554	906669.G8C7Q7_9CAUD	1.03e-63	197.0	4QEEI@10239|Viruses,4QXTM@35237|dsDNA viruses no RNA stage,4QT8Y@28883|Caudovirales,4QN6H@10699|Siphoviridae	10699|Siphoviridae	-	-	-	-	-	-	-	-	-	-	-	-	-	-	-
DOPLEBMP_00556	1080067.BAZH01000011_gene621	8.53e-66	216.0	COG3500@1|root,COG3500@2|Bacteria,1MXT8@1224|Proteobacteria,1RMKC@1236|Gammaproteobacteria,3WYXJ@544|Citrobacter	1236|Gammaproteobacteria	S	Phage late control gene D protein (GPD)	-	-	-	ko:K06905	-	-	-	-	ko00000	-	-	-	Phage_GPD
DOPLEBMP_00557	399741.Spro_2044	4.22e-30	112.0	COG3499@1|root,COG3499@2|Bacteria,1N5H3@1224|Proteobacteria,1T1EK@1236|Gammaproteobacteria	1236|Gammaproteobacteria	S	Phage P2 GpU	-	-	-	ko:K06906	-	-	-	-	ko00000	-	-	-	Phage_P2_GpU
DOPLEBMP_00561	1005994.GTGU_00182	1.27e-144	431.0	COG3497@1|root,COG3497@2|Bacteria,1MW1V@1224|Proteobacteria,1RNUT@1236|Gammaproteobacteria	1236|Gammaproteobacteria	S	Tail sheath protein	-	-	-	ko:K06907	-	-	-	-	ko00000	-	-	-	Phage_sheath_1,Phage_sheath_1C
DOPLEBMP_00563	1080067.BAZH01000011_gene625	7.81e-25	112.0	COG5301@1|root,COG5301@2|Bacteria,1QWXC@1224|Proteobacteria,1S8FJ@1236|Gammaproteobacteria,3WZIM@544|Citrobacter	1236|Gammaproteobacteria	L	Transposase and inactivated derivatives	-	-	-	-	-	-	-	-	-	-	-	-	-
DOPLEBMP_00564	1080067.BAZH01000011_gene624	1.52e-42	148.0	COG4385@1|root,COG4385@2|Bacteria,1NZST@1224|Proteobacteria,1RQRK@1236|Gammaproteobacteria,3WYWI@544|Citrobacter	1236|Gammaproteobacteria	S	Phage tail protein (Tail_P2_I)	I	-	-	-	-	-	-	-	-	-	-	-	Tail_P2_I
DOPLEBMP_00565	520999.PROVALCAL_01425	3.76e-75	239.0	COG3948@1|root,COG3948@2|Bacteria,1MUFF@1224|Proteobacteria,1RNBJ@1236|Gammaproteobacteria,3Z7MN@586|Providencia	1236|Gammaproteobacteria	S	Psort location Cytoplasmic, score 8.96	J	-	-	-	-	-	-	-	-	-	-	-	Baseplate_J
DOPLEBMP_00566	1174684.EBMC1_07980	7.73e-26	100.0	COG3628@1|root,COG3628@2|Bacteria,1N7WS@1224|Proteobacteria,2UFEA@28211|Alphaproteobacteria,2K6YX@204457|Sphingomonadales	204457|Sphingomonadales	S	Gene 25-like lysozyme	-	-	-	ko:K06903	-	-	-	-	ko00000	-	-	-	GPW_gp25
DOPLEBMP_00567	292414.TM1040_1294	5e-12	69.7	COG4540@1|root,COG4540@2|Bacteria,1Q6JA@1224|Proteobacteria,2UKE2@28211|Alphaproteobacteria	28211|Alphaproteobacteria	S	Type VI secretion system, phage-baseplate injector	-	-	-	-	-	-	-	-	-	-	-	-	Phage_base_V
DOPLEBMP_00572	481805.EcolC_2096	2.74e-135	395.0	2C57E@1|root,2Z8WK@2|Bacteria,1PPA2@1224|Proteobacteria,1RZPQ@1236|Gammaproteobacteria,3XQFJ@561|Escherichia	1236|Gammaproteobacteria	S	Phage major capsid protein E	JD73_18860	-	-	-	-	-	-	-	-	-	-	-	Phage_cap_E
DOPLEBMP_00573	10713.E4WL24_BPPH8	8.59e-16	74.3	4QC10@10239|Viruses,4QXEU@35237|dsDNA viruses no RNA stage,4QPJC@28883|Caudovirales,4QKP7@10699|Siphoviridae	10699|Siphoviridae	S	Bacteriophage lambda head decoration protein D	-	GO:0005575,GO:0018995,GO:0019012,GO:0019028,GO:0030430,GO:0033643,GO:0033646,GO:0043656,GO:0043657,GO:0044215,GO:0044216,GO:0044217,GO:0044423,GO:0098021	-	-	-	-	-	-	-	-	-	-	-
DOPLEBMP_00574	155864.EDL933_1829	4.12e-132	394.0	COG0616@1|root,COG0616@2|Bacteria,1QGPW@1224|Proteobacteria,1RZZW@1236|Gammaproteobacteria,3XNW2@561|Escherichia	1236|Gammaproteobacteria	OU	Peptidase family S49	JD73_18850	-	-	ko:K21511	-	-	-	-	ko00000,ko01000	-	-	-	Peptidase_S49
DOPLEBMP_00575	10713.E4WL21_BPPH8	6.64e-236	665.0	4QAZJ@10239|Viruses,4QX3R@35237|dsDNA viruses no RNA stage,4QPFF@28883|Caudovirales,4QKU7@10699|Siphoviridae	10699|Siphoviridae	S	Phage portal protein, lambda family	-	GO:0005575,GO:0019012,GO:0019028,GO:0032991,GO:0044423,GO:0046798	-	-	-	-	-	-	-	-	-	-	-
DOPLEBMP_00576	667121.ET1_05_01140	1.92e-11	60.8	2EHEK@1|root,33B6I@2|Bacteria,1NJ8E@1224|Proteobacteria,1SHCP@1236|Gammaproteobacteria	1236|Gammaproteobacteria	S	gpW	-	-	-	-	-	-	-	-	-	-	-	-	gpW
DOPLEBMP_00577	90371.CY43_13905	3.91e-177	524.0	COG5525@1|root,COG5525@2|Bacteria,1MVS3@1224|Proteobacteria,1RRH5@1236|Gammaproteobacteria,3ZN97@590|Salmonella	1236|Gammaproteobacteria	S	Phage terminase large subunit (GpA)	-	-	3.1.21.4	ko:K21512	-	-	-	-	ko00000,ko01000	-	-	-	Terminase_GpA
DOPLEBMP_00578	155864.EDL933_1280	1.08e-14	73.6	COG4220@1|root,COG4220@2|Bacteria	2|Bacteria	L	transposase activity	-	-	-	ko:K22014	-	-	-	-	ko00000	-	-	-	Phage_Nu1
DOPLEBMP_00580	35703.DQ02_13795	7.78e-76	230.0	COG3926@1|root,COG3926@2|Bacteria,1QV3R@1224|Proteobacteria,1T276@1236|Gammaproteobacteria	1236|Gammaproteobacteria	S	Glycosyl hydrolase 108	-	-	-	-	-	-	-	-	-	-	-	-	CHAP
DOPLEBMP_00581	393305.YE1814	6.65e-30	108.0	2DN6I@1|root,32VTH@2|Bacteria,1N3YE@1224|Proteobacteria,1SGSP@1236|Gammaproteobacteria	1236|Gammaproteobacteria	S	Putative 3TM holin, Phage_holin_3	-	-	-	-	-	-	-	-	-	-	-	-	Phage_holin_3_7
DOPLEBMP_00582	667121.ET1_08_00980	6.06e-12	65.5	2BIF6@1|root,32CMP@2|Bacteria,1RIND@1224|Proteobacteria,1SES8@1236|Gammaproteobacteria	1236|Gammaproteobacteria	S	Putative phage holin	-	-	-	-	-	-	-	-	-	-	-	-	Phage_holin_8
DOPLEBMP_00583	741091.Rahaq_4983	4.36e-85	258.0	28HCQ@1|root,2Z7PH@2|Bacteria,1MVG8@1224|Proteobacteria,1RQPN@1236|Gammaproteobacteria	1236|Gammaproteobacteria	S	Phage antitermination protein Q	-	-	-	-	-	-	-	-	-	-	-	-	Phage_antiter_Q
DOPLEBMP_00584	1080067.BAZH01000011_gene679	1.87e-49	158.0	2D7I9@1|root,32TP3@2|Bacteria,1N2ZM@1224|Proteobacteria,1S9DB@1236|Gammaproteobacteria,3WZM2@544|Citrobacter	1236|Gammaproteobacteria	S	Protein of unknown function (DUF1364)	-	-	-	-	-	-	-	-	-	-	-	-	DUF1364
DOPLEBMP_00585	1080067.BAZH01000011_gene678	3.29e-98	290.0	28KZZ@1|root,2ZAF4@2|Bacteria,1R6SC@1224|Proteobacteria,1RR2K@1236|Gammaproteobacteria,3WYJ2@544|Citrobacter	1236|Gammaproteobacteria	S	Protein of unknown function (DUF1367)	-	-	-	-	-	-	-	-	-	-	-	-	DUF1367
DOPLEBMP_00589	1117318.PRUB_18585	4.85e-50	165.0	COG2856@1|root,COG2856@2|Bacteria	2|Bacteria	E	Zn peptidase	-	-	-	-	-	-	-	-	-	-	-	-	Peptidase_M78
DOPLEBMP_00591	273526.SMDB11_1108	3.51e-53	179.0	2BVW6@1|root,32QYD@2|Bacteria,1NQ4T@1224|Proteobacteria	1224|Proteobacteria	-	-	-	-	-	-	-	-	-	-	-	-	-	-	-
DOPLEBMP_00592	527002.yaldo0001_38950	5.04e-63	208.0	COG4461@1|root,COG4461@2|Bacteria,1P09B@1224|Proteobacteria,1SRDH@1236|Gammaproteobacteria	1236|Gammaproteobacteria	G	4-amino-4-deoxy-alpha-L-arabinopyranosyl undecaprenyl phosphate biosynthetic process	-	-	-	-	-	-	-	-	-	-	-	-	-
DOPLEBMP_00593	1005994.GTGU_01207	5.02e-62	204.0	COG3617@1|root,COG3617@2|Bacteria	2|Bacteria	K	BRO family, N-terminal domain	-	-	-	-	-	-	-	-	-	-	-	-	Bro-N,KilA-N,ORF6N,Phage_pRha
DOPLEBMP_00598	1080067.BAZH01000011_gene676	1.83e-39	132.0	2E5TX@1|root,330I7@2|Bacteria,1NE3P@1224|Proteobacteria,1SDN6@1236|Gammaproteobacteria	1236|Gammaproteobacteria	S	Psort location Cytoplasmic, score 8.96	-	-	-	-	-	-	-	-	-	-	-	-	-
DOPLEBMP_00599	78398.KS43_20470	5.49e-12	64.3	2DSG7@1|root,33G0V@2|Bacteria,1NGFQ@1224|Proteobacteria,1SGCS@1236|Gammaproteobacteria	1236|Gammaproteobacteria	-	-	-	-	-	-	-	-	-	-	-	-	-	-	-
DOPLEBMP_00600	598467.BrE312_2718	2.78e-218	616.0	COG0305@1|root,COG0305@2|Bacteria,1MUG9@1224|Proteobacteria,1RYUJ@1236|Gammaproteobacteria	1236|Gammaproteobacteria	L	helicase	-	-	3.6.4.12	ko:K02314	ko03030,ko04112,map03030,map04112	-	-	-	ko00000,ko00001,ko01000,ko03032	-	-	-	DnaB,DnaB_C
DOPLEBMP_00601	598467.BrE312_2719	8.23e-123	356.0	2DPGA@1|root,331YB@2|Bacteria,1N7RM@1224|Proteobacteria,1SB3C@1236|Gammaproteobacteria	1236|Gammaproteobacteria	-	-	-	-	-	-	-	-	-	-	-	-	-	-	-
DOPLEBMP_00602	82996.sch_09135	1.89e-25	96.3	2EAZA@1|root,33506@2|Bacteria,1N9UK@1224|Proteobacteria,1SCV7@1236|Gammaproteobacteria	1236|Gammaproteobacteria	-	-	-	-	-	-	-	-	-	-	-	-	-	-	-
DOPLEBMP_00603	1080067.BAZH01000011_gene671	1.24e-33	122.0	2BPMT@1|root,32IEU@2|Bacteria,1MZDU@1224|Proteobacteria,1S8R9@1236|Gammaproteobacteria	1236|Gammaproteobacteria	S	Putative bacterial toxin ydaT	-	-	-	-	-	-	-	-	-	-	-	-	YdaT_toxin
DOPLEBMP_00604	1147140.H6WRX5_9CAUD	5.03e-29	105.0	4QAWN@10239|Viruses,4QVZJ@35237|dsDNA viruses no RNA stage,4QRVF@28883|Caudovirales,4QKTI@10699|Siphoviridae	10699|Siphoviridae	K	Pfam:YdaS_antitoxin	-	-	-	-	-	-	-	-	-	-	-	-	-
DOPLEBMP_00605	1247024.JRLH01000004_gene2220	2.53e-27	105.0	COG2842@1|root,COG2842@2|Bacteria,1N4GK@1224|Proteobacteria,1SC2I@1236|Gammaproteobacteria	1236|Gammaproteobacteria	K	Helix-turn-helix XRE-family like proteins	-	-	-	-	-	-	-	-	-	-	-	-	HTH_3
DOPLEBMP_00606	1080067.BAZH01000011_gene669	1.2e-38	132.0	2DRPP@1|root,33CHB@2|Bacteria,1NNZR@1224|Proteobacteria,1SIP3@1236|Gammaproteobacteria	1236|Gammaproteobacteria	-	-	-	-	-	-	-	-	-	-	-	-	-	-	-
DOPLEBMP_00607	1080067.BAZH01000011_gene667	2.83e-258	739.0	COG3206@1|root,COG3206@2|Bacteria,1ND5H@1224|Proteobacteria,1RNXC@1236|Gammaproteobacteria	1236|Gammaproteobacteria	M	DNA polymerase III is a complex, multichain enzyme responsible for most of the replicative synthesis in bacteria. The epsilon subunit contain the editing function and is a proofreading 3'-5' exonuclease	-	-	-	-	-	-	-	-	-	-	-	-	Rad52_Rad22
DOPLEBMP_00608	35703.DQ02_08995	1.95e-75	231.0	2E5K5@1|root,330BC@2|Bacteria,1RG8X@1224|Proteobacteria,1S3Z1@1236|Gammaproteobacteria,3WZ4M@544|Citrobacter	1236|Gammaproteobacteria	S	Siphovirus Gp157	-	-	-	-	-	-	-	-	-	-	-	-	Sipho_Gp157
DOPLEBMP_00609	1197719.A464_965	2.65e-28	102.0	2ENCK@1|root,33G04@2|Bacteria,1NPSM@1224|Proteobacteria,1SIR3@1236|Gammaproteobacteria	1236|Gammaproteobacteria	-	-	-	-	-	-	-	-	-	-	-	-	-	-	-
DOPLEBMP_00610	1443113.LC20_02243	9.55e-30	107.0	2EK1Q@1|root,33DS6@2|Bacteria,1NGTR@1224|Proteobacteria,1SI4J@1236|Gammaproteobacteria,41HNK@629|Yersinia	1236|Gammaproteobacteria	S	Domain of unknown function (DUF4224)	-	-	-	-	-	-	-	-	-	-	-	-	DUF4224
DOPLEBMP_00611	158822.LH89_20325	1.51e-159	456.0	COG0582@1|root,COG0582@2|Bacteria,1QB64@1224|Proteobacteria,1RY8S@1236|Gammaproteobacteria	1236|Gammaproteobacteria	L	Belongs to the 'phage' integrase family	-	-	-	-	-	-	-	-	-	-	-	-	Arm-DNA-bind_1,Phage_integrase
DOPLEBMP_00615	1440052.EAKF1_ch4123	9e-127	360.0	COG0558@1|root,COG0558@2|Bacteria,1RCZ7@1224|Proteobacteria,1S465@1236|Gammaproteobacteria,3XM7U@561|Escherichia	1236|Gammaproteobacteria	I	This protein catalyzes the committed step to the synthesis of the acidic phospholipids	pgsA	GO:0003674,GO:0003824,GO:0005575,GO:0005623,GO:0005886,GO:0006629,GO:0006644,GO:0006650,GO:0006793,GO:0006796,GO:0008150,GO:0008152,GO:0008444,GO:0008610,GO:0008654,GO:0009058,GO:0009987,GO:0016020,GO:0016021,GO:0016740,GO:0016772,GO:0016780,GO:0017169,GO:0019637,GO:0031224,GO:0044237,GO:0044238,GO:0044249,GO:0044255,GO:0044425,GO:0044464,GO:0045017,GO:0046474,GO:0046486,GO:0071704,GO:0071944,GO:…	2.7.8.41,2.7.8.5	ko:K00995,ko:K08744	ko00564,ko01100,map00564,map01100	-	R01801,R02030	RC00002,RC00017,RC02795	ko00000,ko00001,ko01000	-	-	iAF1260.b1912,iAPECO1_1312.APECO1_954,iB21_1397.B21_01866,iBWG_1329.BWG_1721,iE2348C_1286.E2348C_2030,iEC042_1314.EC042_2073,iEC55989_1330.EC55989_2132,iECABU_c1320.ECABU_c21710,iECBD_1354.ECBD_1731,iECB_1328.ECB_01877,iECDH10B_1368.ECDH10B_2053,iECDH1ME8569_1439.ECDH1ME8569_1852,iECD_1391.ECD_01877,iECED1_1282.ECED1_2177,iECH74115_1262.ECH74115_2684,iECIAI1_1343.ECIAI1_1996,iECIAI39_1322.ECIAI39…	CDP-OH_P_transf
DOPLEBMP_00616	155864.EDL933_2918	0.0	1206.0	COG0322@1|root,COG0322@2|Bacteria,1MV38@1224|Proteobacteria,1RNGV@1236|Gammaproteobacteria,3XNGD@561|Escherichia	1236|Gammaproteobacteria	L	The UvrABC repair system catalyzes the recognition and processing of DNA lesions. UvrC both incises the 5' and 3' sides of the lesion. The N-terminal half is responsible for the 3' incision and the C-terminal half is responsible for the 5' incision	uvrC	GO:0003674,GO:0003824,GO:0004518,GO:0004519,GO:0004520,GO:0004536,GO:0005575,GO:0005622,GO:0005623,GO:0005737,GO:0006139,GO:0006259,GO:0006281,GO:0006725,GO:0006807,GO:0006950,GO:0006974,GO:0008150,GO:0008152,GO:0009314,GO:0009380,GO:0009381,GO:0009628,GO:0009987,GO:0016787,GO:0016788,GO:0032991,GO:0033554,GO:0034641,GO:0043170,GO:0044237,GO:0044238,GO:0044260,GO:0044424,GO:0044464,GO:0046483,GO:…	-	ko:K03703	ko03420,map03420	-	-	-	ko00000,ko00001,ko03400	-	-	-	GIY-YIG,HHH,HHH_2,HHH_5,UVR,UvrC_HhH_N
DOPLEBMP_00617	155864.EDL933_2919	2.69e-148	418.0	COG2197@1|root,COG2197@2|Bacteria,1MWGM@1224|Proteobacteria,1RQ1J@1236|Gammaproteobacteria,3XN63@561|Escherichia	1236|Gammaproteobacteria	K	Member of the two-component regulatory system UvrY BarA involved in the regulation of carbon metabolism via the CsrA CsrB regulatory system. UvrY activates the transcription of the untranslated csrB RNA and of barA, in an autoregulatory loop. Mediates the effects of CsrA on csrB RNA by BarA-dependent and BarA-independent mechanisms	uvrY	GO:0000156,GO:0000160,GO:0003674,GO:0007154,GO:0007165,GO:0008150,GO:0009987,GO:0023052,GO:0035556,GO:0050789,GO:0050794,GO:0050896,GO:0051716,GO:0060089,GO:0065007	-	ko:K07689	ko02020,ko02025,ko02026,ko05111,map02020,map02025,map02026,map05111	M00475	-	-	ko00000,ko00001,ko00002,ko02022	-	-	-	GerE,Response_reg
DOPLEBMP_00618	1440052.EAKF1_ch4120c	3.13e-42	138.0	2E5U3@1|root,330IE@2|Bacteria,1N71V@1224|Proteobacteria,1SCS7@1236|Gammaproteobacteria,3XPZQ@561|Escherichia	1236|Gammaproteobacteria	S	Protein of unknown function (DUF2594)	yecF	-	-	-	-	-	-	-	-	-	-	-	DUF2594
DOPLEBMP_00619	199310.c2330	1.67e-172	481.0	COG2197@1|root,COG2197@2|Bacteria,1R4TP@1224|Proteobacteria,1RR98@1236|Gammaproteobacteria,3XPEZ@561|Escherichia	1236|Gammaproteobacteria	K	Activates cell division by specifically increasing transcription from one of the two promoters that lie immediately upstream of the ftsQAZ gene cluster. Activates ydiV expression in response to extracellular autoinducer AI-1 (Vibrio fischeri autoinducer oxoC6)	sdiA	GO:0000976,GO:0001067,GO:0001130,GO:0001216,GO:0003674,GO:0003676,GO:0003677,GO:0003690,GO:0003700,GO:0005488,GO:0005575,GO:0006355,GO:0008150,GO:0009889,GO:0009891,GO:0009893,GO:0010468,GO:0010556,GO:0010557,GO:0010564,GO:0010604,GO:0010628,GO:0019219,GO:0019222,GO:0031323,GO:0031325,GO:0031326,GO:0031328,GO:0031334,GO:0032465,GO:0032467,GO:0032991,GO:0032993,GO:0043254,GO:0043565,GO:0044087,GO:…	-	ko:K07782,ko:K15852,ko:K19666,ko:K19734	ko02020,ko02024,ko02026,map02020,map02024,map02026	-	-	-	ko00000,ko00001,ko03000	-	-	-	Autoind_bind,GerE
DOPLEBMP_00620	199310.c2331	3.13e-172	481.0	COG1126@1|root,COG1126@2|Bacteria,1MU9Q@1224|Proteobacteria,1RMX1@1236|Gammaproteobacteria,3XMSB@561|Escherichia	1236|Gammaproteobacteria	P	Part of the ABC transporter complex FliY-YecC-YecS involved in L-cystine transport. The system can probably also transport L-cysteine, and it mediates accumulation of the toxic compounds L-selenaproline (SCA) and L-selenocystine (SeCys). Probably responsible for energy coupling to the transport system	yecC	GO:0000099,GO:0000101,GO:0000166,GO:0003333,GO:0003674,GO:0005215,GO:0005342,GO:0005488,GO:0005524,GO:0005575,GO:0005623,GO:0005886,GO:0006810,GO:0006811,GO:0006820,GO:0006865,GO:0008144,GO:0008150,GO:0008509,GO:0008514,GO:0015075,GO:0015171,GO:0015179,GO:0015184,GO:0015318,GO:0015711,GO:0015804,GO:0015807,GO:0015811,GO:0015849,GO:0016020,GO:0017076,GO:0022857,GO:0030554,GO:0032553,GO:0032555,GO:…	3.6.3.21	ko:K02028,ko:K02029,ko:K09972,ko:K10004,ko:K10010,ko:K10038	ko02010,ko02020,map02010,map02020	M00227,M00230,M00232,M00234,M00236	-	-	ko00000,ko00001,ko00002,ko01000,ko02000	3.A.1.3,3.A.1.3.10,3.A.1.3.14,3.A.1.3.17,3.A.1.3.18,3.A.1.3.19,3.A.1.3.2,3.A.1.3.4,3.A.1.3.7,3.A.1.3.8	-	e_coli_core.b0809,iAF1260.b0809,iAPECO1_1312.APECO1_1411,iB21_1397.B21_00793,iBWG_1329.BWG_0662,iE2348C_1286.E2348C_0545,iECBD_1354.ECBD_2814,iECB_1328.ECB_00776,iECDH10B_1368.ECDH10B_0877,iECDH1ME8569_1439.ECDH1ME8569_0762,iECD_1391.ECD_00776,iECOK1_1307.ECOK1_0655,iECP_1309.ECP_0675,iECS88_1305.ECS88_0687,iETEC_1333.ETEC_0876,iEcDH1_1363.EcDH1_2833,iEcHS_1320.EcHS_A0865,iEcSMS35_1347.EcSMS35_06…	ABC_tran
DOPLEBMP_00621	198214.SF1961	1.09e-149	422.0	COG0765@1|root,COG0765@2|Bacteria,1QN80@1224|Proteobacteria,1RR3B@1236|Gammaproteobacteria	1236|Gammaproteobacteria	P	amino acid ABC transporter	yecS	GO:0000099,GO:0000101,GO:0003333,GO:0003674,GO:0005215,GO:0005342,GO:0005575,GO:0005623,GO:0005886,GO:0006791,GO:0006810,GO:0006811,GO:0006820,GO:0006865,GO:0008150,GO:0008509,GO:0008514,GO:0015075,GO:0015171,GO:0015179,GO:0015184,GO:0015318,GO:0015711,GO:0015804,GO:0015807,GO:0015811,GO:0015849,GO:0016020,GO:0022857,GO:0034220,GO:0044464,GO:0046942,GO:0046943,GO:0051179,GO:0051234,GO:0055085,GO:…	-	ko:K02029,ko:K10009	ko02010,map02010	M00234,M00236	-	-	ko00000,ko00001,ko00002,ko02000	3.A.1.3,3.A.1.3.10,3.A.1.3.14	-	iJN746.PP_0226	BPD_transp_1
DOPLEBMP_00622	316407.85675161	1.69e-231	637.0	COG2515@1|root,COG2515@2|Bacteria,1MVYF@1224|Proteobacteria,1RMYP@1236|Gammaproteobacteria,3XND5@561|Escherichia	1236|Gammaproteobacteria	E	Catalyzes the alpha,beta-elimination reaction of D- cysteine and of several D-cysteine derivatives. It could be a defense mechanism against D-cysteine	dcyD	GO:0000096,GO:0000098,GO:0003674,GO:0003824,GO:0005488,GO:0005575,GO:0005622,GO:0005623,GO:0005737,GO:0005829,GO:0006082,GO:0006520,GO:0006534,GO:0006790,GO:0006791,GO:0006807,GO:0006950,GO:0007154,GO:0008144,GO:0008150,GO:0008152,GO:0009056,GO:0009063,GO:0009069,GO:0009071,GO:0009093,GO:0009267,GO:0009605,GO:0009987,GO:0009991,GO:0010438,GO:0016054,GO:0016829,GO:0016846,GO:0016848,GO:0019148,GO:…	4.4.1.15	ko:K05396	ko00270,map00270	-	R01874	RC00382	ko00000,ko00001,ko01000	-	-	iSFV_1184.SFV_1963,iSF_1195.SF1962,iSFxv_1172.SFxv_2191,iS_1188.S2058	PALP
DOPLEBMP_00623	199310.c2335	4.34e-201	557.0	COG0834@1|root,COG0834@2|Bacteria,1MXME@1224|Proteobacteria,1RPQ4@1236|Gammaproteobacteria,3XRF1@561|Escherichia	1236|Gammaproteobacteria	ET	Ligated ion channel L-glutamate- and glycine-binding site	fliY	-	-	ko:K02424	ko02010,map02010	M00234	-	-	ko00000,ko00001,ko00002,ko02000,ko02035	3.A.1.3.10,3.A.1.3.14	-	-	SBP_bac_3
DOPLEBMP_00624	199310.c2336	8.66e-135	381.0	2DBMG@1|root,2Z9YQ@2|Bacteria,1P3KM@1224|Proteobacteria,1RRB7@1236|Gammaproteobacteria,3XMC2@561|Escherichia	1236|Gammaproteobacteria	K	During the post-exponential growth phase transiently interferes with RpoS (sigma S) activity without affecting expression of RpoS itself. It is probably not an anti-sigma factor as its overexpression is detrimental in rapidly growing cells where there is almost no sigma S factor. There is a strong overlap between Crl-activated genes and FliZ-down-regulated genes. FliZ acts as a timing device for …	fliZ	GO:0000988,GO:0000989,GO:0001047,GO:0001067,GO:0003674,GO:0003676,GO:0003677,GO:0005488,GO:0008150,GO:0009889,GO:0010556,GO:0016989,GO:0019219,GO:0019222,GO:0031323,GO:0031326,GO:0032879,GO:0040012,GO:0044212,GO:0050789,GO:0050794,GO:0051171,GO:0051252,GO:0051270,GO:0060255,GO:0065007,GO:0080090,GO:0097159,GO:0140110,GO:1901363,GO:1902021,GO:1903506,GO:2000145,GO:2001141	-	ko:K02425	ko02026,map02026	-	-	-	ko00000,ko00001,ko02035	-	-	iB21_1397.fliZ,iECD_1391.fliZ	Phage_int_SAM_1
DOPLEBMP_00625	199310.c2337	3.8e-163	457.0	COG1191@1|root,COG1191@2|Bacteria,1MWEU@1224|Proteobacteria,1RMKJ@1236|Gammaproteobacteria,3XMN3@561|Escherichia	1236|Gammaproteobacteria	K	Sigma factors are initiation factors that promote the attachment of RNA polymerase to specific initiation sites and are then released. This sigma factor controls the expression of flagella-related genes	fliA	GO:0005575,GO:0005622,GO:0005623,GO:0005737,GO:0005829,GO:0044424,GO:0044444,GO:0044464	-	ko:K02405	ko02020,ko02025,ko02026,ko02040,ko05111,map02020,map02025,map02026,map02040,map05111	-	-	-	ko00000,ko00001,ko02035,ko03021	-	-	-	Sigma70_r2,Sigma70_r3,Sigma70_r4
DOPLEBMP_00626	693444.D782_1706	1.11e-154	445.0	COG1344@1|root,COG1344@2|Bacteria,1MV1N@1224|Proteobacteria,1RN0Y@1236|Gammaproteobacteria	1236|Gammaproteobacteria	N	Flagellin is the subunit protein which polymerizes to form the filaments of bacterial flagella	fliC	GO:0005575,GO:0005576,GO:0005623,GO:0009288,GO:0042995,GO:0043226,GO:0043228,GO:0044464	-	ko:K02406	ko02020,ko02040,ko04621,ko04626,ko05132,ko05134,map02020,map02040,map04621,map04626,map05132,map05134	-	-	-	ko00000,ko00001,ko02035	-	-	-	Flagellin_C,Flagellin_D3,Flagellin_N,FliC
DOPLEBMP_00627	754331.AEME01000001_gene93	2.69e-261	725.0	COG1345@1|root,COG1345@2|Bacteria,1MUVP@1224|Proteobacteria,1RS2S@1236|Gammaproteobacteria,3XMUS@561|Escherichia	1236|Gammaproteobacteria	N	morphogenesis and for the elongation of the flagellar filament by facilitating polymerization of the flagellin monomers at the tip of growing filament. Forms a capping structure, which prevents flagellin subunits (transported through the central channel of the flagellum) from leaking out without polymerization at the distal end	fliD	GO:0001539,GO:0005575,GO:0005576,GO:0005623,GO:0006928,GO:0008150,GO:0009288,GO:0009420,GO:0009421,GO:0009987,GO:0040011,GO:0042995,GO:0043226,GO:0043228,GO:0044422,GO:0044461,GO:0044463,GO:0044464,GO:0048870,GO:0051179,GO:0051674,GO:0071973,GO:0097588	-	ko:K02407	ko02040,map02040	-	-	-	ko00000,ko00001,ko02035	-	-	-	Flagellin_IN,FliD_C,FliD_N
DOPLEBMP_00628	199310.c2340	2.84e-85	252.0	COG1516@1|root,COG1516@2|Bacteria,1MZ3G@1224|Proteobacteria,1S8TQ@1236|Gammaproteobacteria,3XPKU@561|Escherichia	1236|Gammaproteobacteria	N	bacterial-type flagellum assembly	fliS	GO:0001539,GO:0003674,GO:0005198,GO:0006928,GO:0008150,GO:0009987,GO:0040011,GO:0048870,GO:0051179,GO:0051674,GO:0071973,GO:0097588	-	ko:K02422	ko02040,map02040	-	-	-	ko00000,ko00001,ko02035	-	-	-	FliS
DOPLEBMP_00629	198214.SF1969	9.28e-77	229.0	2DNZ7@1|root,32ZV7@2|Bacteria,1NC88@1224|Proteobacteria,1SCME@1236|Gammaproteobacteria	1236|Gammaproteobacteria	N	it directly binds FlhC, thus inhibiting the binding of the FlhC FlhD complex to class 2 promoters, resulting in decreased expression of class 2 flagellar operons. As a chaperone, effects FliD transition to the membrane by preventing its premature polymerization, and by directing it to the export apparatus	fliT	GO:0001539,GO:0006928,GO:0008150,GO:0009987,GO:0040011,GO:0048870,GO:0051179,GO:0051674,GO:0071973,GO:0097588	-	ko:K02423	ko02040,map02040	-	-	-	ko00000,ko00001,ko02035	-	-	-	FliT
DOPLEBMP_00630	199310.c2342	0.0	1052.0	COG0366@1|root,COG0366@2|Bacteria,1MX9V@1224|Proteobacteria,1RP7Z@1236|Gammaproteobacteria,3XN4K@561|Escherichia	1236|Gammaproteobacteria	G	alpha-amylase activity	amyA	GO:0003674,GO:0003824,GO:0004553,GO:0004556,GO:0005575,GO:0005622,GO:0005623,GO:0005737,GO:0016160,GO:0016787,GO:0016798,GO:0044424,GO:0044464	3.2.1.1	ko:K01176	ko00500,ko01100,ko04973,map00500,map01100,map04973	-	R02108,R02112,R11262	-	ko00000,ko00001,ko01000	-	GH13	iECH74115_1262.ECH74115_2702,iECSP_1301.ECSP_2532,iECs_1301.ECs2666,iG2583_1286.G2583_2378,iSF_1195.SF1970	Alpha-amylase,Alpha-amylase_C,DUF1939
DOPLEBMP_00631	199310.c2343	3.3e-96	280.0	2C08M@1|root,2ZQUD@2|Bacteria,1RDMY@1224|Proteobacteria,1S41Z@1236|Gammaproteobacteria,3XPN0@561|Escherichia	1236|Gammaproteobacteria	M	YedD-like protein	yedD	-	-	-	-	-	-	-	-	-	-	-	YedD
DOPLEBMP_00632	316407.1736597	6.91e-302	822.0	COG2391@1|root,COG2391@2|Bacteria,1PF9B@1224|Proteobacteria,1RNE8@1236|Gammaproteobacteria,3XN3Y@561|Escherichia	1236|Gammaproteobacteria	S	Sulphur transport	yedE	GO:0005575,GO:0005623,GO:0005886,GO:0005887,GO:0016020,GO:0016021,GO:0031224,GO:0031226,GO:0044425,GO:0044459,GO:0044464,GO:0071944	-	ko:K07112	-	-	-	-	ko00000	-	-	-	Sulf_transp
DOPLEBMP_00633	1080067.BAZH01000024_gene3535	1.89e-51	162.0	COG0425@1|root,COG0425@2|Bacteria,1N0EX@1224|Proteobacteria,1S9V5@1236|Gammaproteobacteria,3WYUJ@544|Citrobacter	1236|Gammaproteobacteria	O	Sulfurtransferase TusA	yedF	GO:0006950,GO:0006974,GO:0008150,GO:0009987,GO:0019725,GO:0033554,GO:0042592,GO:0048878,GO:0050896,GO:0051716,GO:0055082,GO:0065007,GO:0065008	-	-	-	-	-	-	-	-	-	-	TusA
DOPLEBMP_00634	362663.ECP_1865	2.81e-105	307.0	COG2135@1|root,COG2135@2|Bacteria,1RER4@1224|Proteobacteria,1RSBH@1236|Gammaproteobacteria,3XMZS@561|Escherichia	1236|Gammaproteobacteria	E	Belongs to the SOS response-associated peptidase family	yedK	-	-	-	-	-	-	-	-	-	-	-	SRAP
DOPLEBMP_00635	155864.EDL933_5551	7.2e-46	157.0	COG0675@1|root,COG0675@2|Bacteria,1MUU0@1224|Proteobacteria,1RS1J@1236|Gammaproteobacteria,3XPN5@561|Escherichia	1236|Gammaproteobacteria	L	Transposase	Z012_11195	-	-	ko:K07496	-	-	-	-	ko00000	-	-	-	HTH_OrfB_IS605,OrfB_IS605,OrfB_Zn_ribbon
DOPLEBMP_00636	155864.EDL933_3566	2.58e-74	228.0	COG1943@1|root,COG1943@2|Bacteria,1RDD7@1224|Proteobacteria,1S4R2@1236|Gammaproteobacteria,3XRGX@561|Escherichia	1236|Gammaproteobacteria	L	Transposase IS200 like	VY92_01845	-	-	ko:K07491	-	-	-	-	ko00000	-	-	-	Y1_Tnp
DOPLEBMP_00637	199310.c2349	1.84e-192	533.0	COG2207@1|root,COG2207@2|Bacteria,1R71R@1224|Proteobacteria,1RPUM@1236|Gammaproteobacteria,3XQDD@561|Escherichia	1236|Gammaproteobacteria	K	response to antibiotic	ybcM	GO:0003674,GO:0003700,GO:0006355,GO:0006950,GO:0006974,GO:0008150,GO:0009889,GO:0009987,GO:0010468,GO:0010556,GO:0019219,GO:0019222,GO:0031323,GO:0031326,GO:0033554,GO:0042221,GO:0046677,GO:0050789,GO:0050794,GO:0050896,GO:0051171,GO:0051252,GO:0051716,GO:0060255,GO:0065007,GO:0080090,GO:0140110,GO:1903506,GO:2000112,GO:2001141	-	-	-	-	-	-	-	-	-	-	Arabinose_bd,HTH_18
DOPLEBMP_00638	198214.SF1979	7.71e-133	376.0	COG1881@1|root,COG1881@2|Bacteria,1N0Y4@1224|Proteobacteria,1S400@1236|Gammaproteobacteria	1236|Gammaproteobacteria	S	PFAM PEBP family protein	ybcL	GO:0005575,GO:0005623,GO:0030288,GO:0030313,GO:0031975,GO:0042597,GO:0044464	-	ko:K06910	-	-	-	-	ko00000	-	-	-	PBP
DOPLEBMP_00639	198214.SF1980	6.58e-74	221.0	COG2076@1|root,COG2076@2|Bacteria,1MZ54@1224|Proteobacteria,1S8SG@1236|Gammaproteobacteria	1236|Gammaproteobacteria	P	multidrug resistance protein	emrE	GO:0003674,GO:0005215,GO:0005326,GO:0005488,GO:0005515,GO:0005575,GO:0005623,GO:0005886,GO:0005887,GO:0006805,GO:0006810,GO:0006811,GO:0006812,GO:0006836,GO:0006855,GO:0006950,GO:0006970,GO:0006974,GO:0008150,GO:0008152,GO:0008324,GO:0008519,GO:0009410,GO:0009628,GO:0009987,GO:0015075,GO:0015077,GO:0015078,GO:0015101,GO:0015199,GO:0015220,GO:0015238,GO:0015291,GO:0015297,GO:0015298,GO:0015299,GO:…	-	ko:K03297	-	-	-	-	ko00000,ko02000	2.A.7.1	-	-	Multi_Drug_Res
DOPLEBMP_00640	155864.EDL933_2944	1.37e-61	189.0	COG1677@1|root,COG1677@2|Bacteria,1N6RZ@1224|Proteobacteria,1SD52@1236|Gammaproteobacteria,3XPVX@561|Escherichia	1236|Gammaproteobacteria	N	Flagellar hook-basal body complex protein FliE	fliE	-	-	ko:K02408	ko02040,map02040	-	-	-	ko00000,ko00001,ko02035	-	-	-	FliE
DOPLEBMP_00641	199310.c2354	0.0	1044.0	COG1766@1|root,COG1766@2|Bacteria,1MUQR@1224|Proteobacteria,1RN6T@1236|Gammaproteobacteria,3XNC5@561|Escherichia	1236|Gammaproteobacteria	N	The M ring may be actively involved in energy transduction	fliF	-	-	ko:K02409	ko02040,map02040	-	-	-	ko00000,ko00001,ko02035,ko02044	3.A.6.2,3.A.6.3	-	-	YscJ_FliF,YscJ_FliF_C
DOPLEBMP_00642	155864.EDL933_2947	6.27e-224	619.0	COG1536@1|root,COG1536@2|Bacteria,1MV9X@1224|Proteobacteria,1RM9B@1236|Gammaproteobacteria,3XMFG@561|Escherichia	1236|Gammaproteobacteria	N	FliG is one of three proteins (FliG, FliN, FliM) that forms the rotor-mounted switch complex (C ring), located at the base of the basal body. This complex interacts with the CheY and CheZ chemotaxis proteins, in addition to contacting components of the motor that determine the direction of flagellar rotation	fliG	GO:0001539,GO:0003674,GO:0005488,GO:0005515,GO:0005575,GO:0005623,GO:0005886,GO:0006928,GO:0006996,GO:0008150,GO:0009288,GO:0009425,GO:0009987,GO:0016020,GO:0016043,GO:0022607,GO:0030030,GO:0030031,GO:0040011,GO:0042802,GO:0042995,GO:0043226,GO:0043228,GO:0044085,GO:0044422,GO:0044461,GO:0044463,GO:0044464,GO:0044780,GO:0044781,GO:0048870,GO:0051179,GO:0051674,GO:0070925,GO:0071840,GO:0071944,GO:…	-	ko:K02410	ko02030,ko02040,map02030,map02040	-	-	-	ko00000,ko00001,ko02035	-	-	-	FliG_C,FliG_M,FliG_N
DOPLEBMP_00643	198214.SF1985	6.45e-129	370.0	COG1317@1|root,COG1317@2|Bacteria,1NMQE@1224|Proteobacteria,1RR8H@1236|Gammaproteobacteria	1236|Gammaproteobacteria	N	Flagellar assembly protein	fliH	GO:0005575,GO:0005622,GO:0005623,GO:0005737,GO:0005829,GO:0044424,GO:0044444,GO:0044464	-	ko:K02411	ko02040,map02040	-	-	-	ko00000,ko00001,ko02035,ko02044	3.A.6.2	-	-	FliH
DOPLEBMP_00644	155864.EDL933_2949	0.0	882.0	COG1157@1|root,COG1157@2|Bacteria,1MUH6@1224|Proteobacteria,1RM9W@1236|Gammaproteobacteria,3XN8K@561|Escherichia	1236|Gammaproteobacteria	NU	catalytic subunit of a protein translocase for flagellum-specific export, or a proton translocase involved in local circuits at the flagellum. May be involved in a specialized protein export pathway that proceeds without signal peptide cleavage	fliI	GO:0003674,GO:0005488,GO:0005515,GO:0042802	3.6.3.14	ko:K02412	ko02040,map02040	-	-	-	ko00000,ko00001,ko01000,ko02035,ko02044	3.A.6.2,3.A.6.3	-	-	ATP-synt_ab,ATP-synt_ab_N
DOPLEBMP_00645	155864.EDL933_2950	2.75e-95	278.0	COG2882@1|root,COG2882@2|Bacteria,1RHFM@1224|Proteobacteria,1S76M@1236|Gammaproteobacteria,3XPK5@561|Escherichia	1236|Gammaproteobacteria	N	Flagellar protein that affects chemotactic events	fliJ	GO:0005575,GO:0005623,GO:0005886,GO:0016020,GO:0044464,GO:0071944	-	ko:K02413	ko02040,map02040	-	-	-	ko00000,ko00001,ko02035	-	-	-	FliJ
DOPLEBMP_00646	362663.ECP_1877	1.93e-247	682.0	COG3144@1|root,COG3144@2|Bacteria,1N7XT@1224|Proteobacteria,1SCA6@1236|Gammaproteobacteria,3XNRK@561|Escherichia	1236|Gammaproteobacteria	N	Flagellar hook-length control protein	fliK	GO:0001539,GO:0005575,GO:0005623,GO:0006928,GO:0008150,GO:0009288,GO:0009424,GO:0009987,GO:0040011,GO:0042995,GO:0043226,GO:0043228,GO:0044422,GO:0044461,GO:0044463,GO:0044464,GO:0048870,GO:0051179,GO:0051674,GO:0071973,GO:0097588	-	ko:K02414	ko02040,map02040	-	-	-	ko00000,ko00001,ko02035	-	-	-	Flg_hook
DOPLEBMP_00647	155864.EDL933_2952	2.32e-104	301.0	COG1580@1|root,COG1580@2|Bacteria,1RARK@1224|Proteobacteria,1S2F1@1236|Gammaproteobacteria,3XMI3@561|Escherichia	1236|Gammaproteobacteria	N	Controls the rotational direction of flagella during chemotaxis	fliL	GO:0001539,GO:0005575,GO:0005623,GO:0006928,GO:0008150,GO:0009288,GO:0009425,GO:0009987,GO:0040011,GO:0042995,GO:0043226,GO:0043228,GO:0044422,GO:0044461,GO:0044463,GO:0044464,GO:0048870,GO:0051179,GO:0051674,GO:0071973,GO:0071978,GO:0097588	-	ko:K02415	-	-	-	-	ko00000,ko02035	-	-	-	FliL
DOPLEBMP_00648	155864.EDL933_2953	4.93e-243	667.0	COG1868@1|root,COG1868@2|Bacteria,1MX01@1224|Proteobacteria,1RQ8M@1236|Gammaproteobacteria,3XNNG@561|Escherichia	1236|Gammaproteobacteria	N	FliM is one of three proteins (FliG, FliN, FliM) that forms the rotor-mounted switch complex (C ring), located at the base of the basal body. This complex interacts with the CheY and CheZ chemotaxis proteins, in addition to contacting components of the motor that determine the direction of flagellar rotation	fliM	GO:0005575,GO:0005623,GO:0005886,GO:0006935,GO:0008150,GO:0009288,GO:0009425,GO:0009605,GO:0016020,GO:0040011,GO:0042221,GO:0042330,GO:0042995,GO:0043226,GO:0043228,GO:0044422,GO:0044461,GO:0044463,GO:0044464,GO:0050896,GO:0050918,GO:0071944	-	ko:K02416	ko02030,ko02040,map02030,map02040	-	-	-	ko00000,ko00001,ko02035	-	-	-	FliM,FliMN_C
DOPLEBMP_00649	362663.ECP_1880	9.12e-87	256.0	COG1886@1|root,COG1886@2|Bacteria,1RGWT@1224|Proteobacteria,1S5YE@1236|Gammaproteobacteria,3XPJF@561|Escherichia	1236|Gammaproteobacteria	N	FliN is one of three proteins (FliG, FliN, FliM) that form the rotor-mounted switch complex (C ring), located at the base of the basal body. This complex interacts with the CheY and CheZ chemotaxis proteins, in addition to contacting components of the motor that determine the direction of flagellar rotation	fliN	GO:0005575,GO:0005623,GO:0005886,GO:0009288,GO:0009425,GO:0016020,GO:0042995,GO:0043226,GO:0043228,GO:0044422,GO:0044461,GO:0044463,GO:0044464,GO:0071944	-	ko:K02417	ko02030,ko02040,map02030,map02040	-	-	-	ko00000,ko00001,ko02035,ko02044	3.A.6.2,3.A.6.3	-	-	FliMN_C,FliN_N
DOPLEBMP_00650	199310.c2364	6.24e-73	219.0	COG3190@1|root,COG3190@2|Bacteria,1N79Z@1224|Proteobacteria,1SCKP@1236|Gammaproteobacteria,3XPVU@561|Escherichia	1236|Gammaproteobacteria	N	bacterial-type flagellum organization	fliO	-	-	ko:K02418	ko02040,map02040	-	-	-	ko00000,ko00001,ko02035,ko02044	3.A.6.2	-	-	FliO
DOPLEBMP_00651	199310.c2365	5.16e-164	460.0	COG1338@1|root,COG1338@2|Bacteria,1MVBU@1224|Proteobacteria,1RMYH@1236|Gammaproteobacteria,3XM6F@561|Escherichia	1236|Gammaproteobacteria	N	Plays a role in the flagellum-specific transport system	fliP	GO:0005575,GO:0005623,GO:0005886,GO:0016020,GO:0044464,GO:0071944	-	ko:K02419	ko02040,map02040	-	-	-	ko00000,ko00001,ko02035,ko02044	3.A.6.2	-	-	FliP
DOPLEBMP_00652	155864.EDL933_2957	7.43e-50	159.0	COG1987@1|root,COG1987@2|Bacteria,1N73W@1224|Proteobacteria,1SCBG@1236|Gammaproteobacteria,3XPW6@561|Escherichia	1236|Gammaproteobacteria	N	Flagellar biosynthetic protein FliQ	fliQ	-	-	ko:K02420	ko02040,map02040	-	-	-	ko00000,ko00001,ko02035,ko02044	3.A.6.2	-	-	Bac_export_3
DOPLEBMP_00653	199310.c2367	4.91e-170	476.0	COG1684@1|root,COG1684@2|Bacteria,1NIF4@1224|Proteobacteria,1RMYW@1236|Gammaproteobacteria,3XN5S@561|Escherichia	1236|Gammaproteobacteria	N	Role in flagellar biosynthesis	fliR	GO:0005575,GO:0005623,GO:0005886,GO:0016020,GO:0044464,GO:0071944	-	ko:K02421	ko02040,map02040	-	-	-	ko00000,ko00001,ko02035,ko02044	3.A.6.2	-	-	Bac_export_1
DOPLEBMP_00654	198214.SF1996	4.17e-142	401.0	COG2197@1|root,COG2197@2|Bacteria,1MWHX@1224|Proteobacteria,1RRK0@1236|Gammaproteobacteria	1236|Gammaproteobacteria	K	Component of the Rcs signaling system, which controls transcription of numerous genes. Binds to DNA to regulate expression of genes	rcsA	GO:0006139,GO:0006351,GO:0006725,GO:0006807,GO:0008150,GO:0008152,GO:0009058,GO:0009059,GO:0009987,GO:0010467,GO:0016070,GO:0018130,GO:0019438,GO:0032774,GO:0034641,GO:0034645,GO:0034654,GO:0043170,GO:0044237,GO:0044238,GO:0044249,GO:0044260,GO:0044271,GO:0046483,GO:0071704,GO:0090304,GO:0097659,GO:1901360,GO:1901362,GO:1901576	-	ko:K07781	ko02020,ko02024,ko02026,map02020,map02024,map02026	-	-	-	ko00000,ko00001,ko03000	-	-	-	GerE
DOPLEBMP_00655	1440052.EAKF1_ch4087	1.08e-39	131.0	2E52Z@1|root,32ZW5@2|Bacteria,1N7NE@1224|Proteobacteria,1SD23@1236|Gammaproteobacteria,3XQ2F@561|Escherichia	1236|Gammaproteobacteria	S	Belongs to the DsrB family	dsrB	-	-	-	-	-	-	-	-	-	-	-	DSRB
DOPLEBMP_00656	155864.EDL933_2961	2.09e-45	146.0	2E0QC@1|root,32W92@2|Bacteria,1NC7W@1224|Proteobacteria,1SBI7@1236|Gammaproteobacteria,3XQ40@561|Escherichia	1236|Gammaproteobacteria	S	cellular response to acidic pH	yodD	GO:0000302,GO:0006950,GO:0006979,GO:0008150,GO:0009268,GO:0009628,GO:0009636,GO:0009987,GO:0010035,GO:0010447,GO:0033554,GO:0034599,GO:0034614,GO:0035690,GO:0042221,GO:0042493,GO:0042542,GO:0042710,GO:0044010,GO:0044011,GO:0044764,GO:0046677,GO:0050896,GO:0051703,GO:0051704,GO:0051716,GO:0070301,GO:0070887,GO:0071214,GO:0071236,GO:0071467,GO:0071468,GO:0090605,GO:0090609,GO:0097237,GO:0104004,GO:…	-	-	-	-	-	-	-	-	-	-	DUF2525
DOPLEBMP_00657	362663.ECP_1888	2.84e-199	551.0	COG3769@1|root,COG3769@2|Bacteria,1NFV5@1224|Proteobacteria,1RR9R@1236|Gammaproteobacteria,3XM3H@561|Escherichia	1236|Gammaproteobacteria	S	glycoside biosynthetic process	yedP	-	2.7.1.31,3.1.3.70	ko:K07026,ko:K15918	ko00051,ko00260,ko00561,ko00630,ko01100,ko01110,ko01130,ko01200,map00051,map00260,map00561,map00630,map01100,map01110,map01130,map01200	M00532	R01514,R05790	RC00002,RC00017	ko00000,ko00001,ko00002,ko01000	-	-	-	Hydrolase_3,S6PP
DOPLEBMP_00658	362663.ECP_1889	0.0	1115.0	COG2199@1|root,COG3706@2|Bacteria,1MZV7@1224|Proteobacteria,1RSJI@1236|Gammaproteobacteria,3XN3P@561|Escherichia	1236|Gammaproteobacteria	T	in the regulation of cellulose production	yedQ	GO:0003674,GO:0003824,GO:0005575,GO:0005623,GO:0005886,GO:0008150,GO:0016020,GO:0016740,GO:0016772,GO:0016779,GO:0032879,GO:0040012,GO:0040013,GO:0044464,GO:0048519,GO:0048523,GO:0050789,GO:0050794,GO:0051270,GO:0051271,GO:0052621,GO:0065007,GO:0071944,GO:1902021,GO:1902201,GO:2000145,GO:2000146	2.7.7.65	ko:K21085	ko02026,map02026	-	-	-	ko00000,ko00001,ko01000	-	-	iLF82_1304.LF82_2957,iSbBS512_1146.SbBS512_E1077	CHASE7,GGDEF
DOPLEBMP_00659	155864.EDL933_2965	9.05e-38	126.0	COG5475@1|root,COG5475@2|Bacteria,1N81T@1224|Proteobacteria,1SD0R@1236|Gammaproteobacteria,3XQ38@561|Escherichia	1236|Gammaproteobacteria	S	Uncharacterized small protein (DUF2158)	yodC	-	-	-	-	-	-	-	-	-	-	-	DUF2158
DOPLEBMP_00660	481805.EcolC_1685	9.66e-199	553.0	COG2354@1|root,COG2354@2|Bacteria,1MVYU@1224|Proteobacteria,1RMUZ@1236|Gammaproteobacteria,3XMZD@561|Escherichia	1236|Gammaproteobacteria	S	Protein of unknown function (DUF808)	yedI	GO:0005575,GO:0005623,GO:0005886,GO:0016020,GO:0044464,GO:0071944	-	ko:K09781	-	-	-	-	ko00000	-	-	-	DUF808
DOPLEBMP_00661	155864.EDL933_2967	6.58e-202	561.0	COG0697@1|root,COG0697@2|Bacteria,1MXX1@1224|Proteobacteria,1RPRZ@1236|Gammaproteobacteria,3XMGK@561|Escherichia	1236|Gammaproteobacteria	EG	inner membrane transporter YedA	yedA	GO:0003674,GO:0005215,GO:0005575,GO:0005623,GO:0005886,GO:0006810,GO:0008150,GO:0016020,GO:0022857,GO:0044464,GO:0051179,GO:0051234,GO:0055085,GO:0071944	-	-	-	-	-	-	-	-	-	-	EamA
DOPLEBMP_00662	362663.ECP_1893	9.42e-114	325.0	COG3727@1|root,COG3727@2|Bacteria,1RH1C@1224|Proteobacteria,1S2V3@1236|Gammaproteobacteria,3XME9@561|Escherichia	1236|Gammaproteobacteria	L	May nick specific sequences that contain T G mispairs resulting from m5C-deamination	vsr	GO:0003674,GO:0003676,GO:0003677,GO:0003824,GO:0004518,GO:0004519,GO:0004520,GO:0004536,GO:0005488,GO:0006139,GO:0006259,GO:0006281,GO:0006298,GO:0006725,GO:0006807,GO:0006950,GO:0006974,GO:0008150,GO:0008152,GO:0009987,GO:0016787,GO:0016788,GO:0033554,GO:0034641,GO:0043170,GO:0043765,GO:0044237,GO:0044238,GO:0044260,GO:0046483,GO:0050896,GO:0051716,GO:0071704,GO:0090304,GO:0090305,GO:0097159,GO:…	-	ko:K07458	-	-	-	-	ko00000,ko01000,ko03400	-	-	iB21_1397.ECBD_1686,iECD_1391.ECBD_1686	Vsr
DOPLEBMP_00663	362663.ECP_1894	0.0	964.0	COG0270@1|root,COG0270@2|Bacteria,1MV9H@1224|Proteobacteria,1RPM4@1236|Gammaproteobacteria,3XPAF@561|Escherichia	1236|Gammaproteobacteria	L	This methylase recognizes the double-stranded sequence CCWGG, causes specific methylation on C-2 on both strands	dcm	GO:0003674,GO:0003824,GO:0003886,GO:0006139,GO:0006259,GO:0006304,GO:0006305,GO:0006306,GO:0006725,GO:0006807,GO:0008150,GO:0008152,GO:0008168,GO:0008757,GO:0009008,GO:0009987,GO:0016740,GO:0016741,GO:0032259,GO:0032776,GO:0034641,GO:0043170,GO:0043412,GO:0043414,GO:0044237,GO:0044238,GO:0044260,GO:0044728,GO:0046483,GO:0071704,GO:0090116,GO:0090304,GO:0140097,GO:1901360	2.1.1.37	ko:K00558	ko00270,ko01100,ko05206,map00270,map01100,map05206	M00035	R04858	RC00003,RC00332	ko00000,ko00001,ko00002,ko01000,ko02048,ko03032,ko03036	-	-	-	DNA_methylase
DOPLEBMP_00664	362663.ECP_1895	2.8e-161	452.0	COG1418@1|root,COG1418@2|Bacteria,1RB2W@1224|Proteobacteria,1RR38@1236|Gammaproteobacteria,3XM7Y@561|Escherichia	1236|Gammaproteobacteria	S	Metal dependent phosphohydrolases with conserved 'HD' motif.	yedJ	-	-	ko:K06950	-	-	-	-	ko00000	-	-	-	HD
DOPLEBMP_00666	481805.EcolC_1679	2.25e-236	653.0	COG3203@1|root,COG3203@2|Bacteria,1MVRY@1224|Proteobacteria,1RNBS@1236|Gammaproteobacteria,3XPDU@561|Escherichia	1236|Gammaproteobacteria	M	Belongs to the Gram-negative porin family	ompF	-	-	ko:K09475,ko:K09476,ko:K11929,ko:K14062	ko01501,ko02020,map01501,map02020	M00746	-	-	ko00000,ko00001,ko00002,ko01504,ko02000	1.B.1.1,1.B.1.1.1,1.B.1.1.2,1.B.1.1.3	-	iECH74115_1262.ECH74115_1090,iECO26_1355.ECO26_0297,iECO26_1355.ECO26_1980,iECSP_1301.ECSP_1034,iECs_1301.ECs1012,iG2583_1286.G2583_1164,iUMNK88_1353.UMNK88_2764,iZ_1308.Z1276	Porin_1
DOPLEBMP_00667	199310.c2385	2.26e-211	583.0	COG0693@1|root,COG0693@2|Bacteria,1R41H@1224|Proteobacteria,1RR9T@1236|Gammaproteobacteria,3XNHU@561|Escherichia	1236|Gammaproteobacteria	J	Protein and nucleotide deglycase that catalyzes the deglycation of the Maillard adducts formed between amino groups of proteins or nucleotides and reactive carbonyl groups of glyoxals. Thus, functions as a protein deglycase that repairs methylglyoxal- and glyoxal-glycated proteins, and releases repaired proteins and lactate or glycolate, respectively. Deglycates cysteine, arginine and lysine resi…	hchA	GO:0003674,GO:0003700,GO:0003824,GO:0005575,GO:0005622,GO:0005623,GO:0005737,GO:0005829,GO:0006081,GO:0006082,GO:0006089,GO:0006139,GO:0006259,GO:0006281,GO:0006355,GO:0006464,GO:0006517,GO:0006725,GO:0006807,GO:0006950,GO:0006974,GO:0008150,GO:0008152,GO:0009056,GO:0009058,GO:0009100,GO:0009268,GO:0009438,GO:0009628,GO:0009889,GO:0009987,GO:0010033,GO:0010447,GO:0010468,GO:0010556,GO:0016053,GO:…	3.5.1.124,4.2.1.130	ko:K05523	ko00620,ko01120,map00620,map01120	-	R09796	RC02658	ko00000,ko00001,ko01000,ko01002	-	-	-	DJ-1_PfpI
DOPLEBMP_00668	198214.SF2015	1.47e-315	860.0	COG0642@1|root,COG2205@2|Bacteria,1MW8M@1224|Proteobacteria,1RNDA@1236|Gammaproteobacteria	1236|Gammaproteobacteria	T	member of a two-component regulatory system	yedV	GO:0003674,GO:0003824,GO:0004672,GO:0005575,GO:0005623,GO:0005886,GO:0006464,GO:0006468,GO:0006793,GO:0006796,GO:0006807,GO:0006950,GO:0006974,GO:0008150,GO:0008152,GO:0009987,GO:0016020,GO:0016301,GO:0016310,GO:0016740,GO:0016772,GO:0016773,GO:0019538,GO:0033554,GO:0036211,GO:0043170,GO:0043412,GO:0044237,GO:0044238,GO:0044260,GO:0044267,GO:0044464,GO:0050896,GO:0051716,GO:0071704,GO:0071944,GO:…	2.7.13.3	ko:K02484,ko:K07644	ko02020,map02020	M00452,M00745	-	-	ko00000,ko00001,ko00002,ko01000,ko01001,ko01504,ko02022	-	-	-	HAMP,HATPase_c,HisKA
DOPLEBMP_00669	199310.c2387	6.12e-184	511.0	COG0745@1|root,COG0745@2|Bacteria,1MU67@1224|Proteobacteria,1RNWH@1236|Gammaproteobacteria,3XPAK@561|Escherichia	1236|Gammaproteobacteria	K	transcriptional regulatory protein YedW	yedW	GO:0003674,GO:0003676,GO:0003677,GO:0003700,GO:0005488,GO:0006139,GO:0006351,GO:0006355,GO:0006725,GO:0006807,GO:0008150,GO:0008152,GO:0009058,GO:0009059,GO:0009889,GO:0009890,GO:0009891,GO:0009892,GO:0009893,GO:0009987,GO:0010467,GO:0010468,GO:0010556,GO:0010557,GO:0010558,GO:0010604,GO:0010605,GO:0010628,GO:0010629,GO:0016070,GO:0018130,GO:0019219,GO:0019222,GO:0019438,GO:0031323,GO:0031324,GO:…	-	ko:K02483,ko:K07665	ko02020,map02020	M00452,M00745	-	-	ko00000,ko00001,ko00002,ko01504,ko02022	-	-	-	Response_reg,Trans_reg_C
DOPLEBMP_00670	198214.SF2017	4.35e-94	274.0	COG2351@1|root,COG2351@2|Bacteria,1RH84@1224|Proteobacteria,1S6D3@1236|Gammaproteobacteria	1236|Gammaproteobacteria	S	Belongs to the transthyretin family. 5-hydroxyisourate hydrolase subfamily	hiuH	GO:0003674,GO:0003824,GO:0005488,GO:0005515,GO:0006139,GO:0006144,GO:0006725,GO:0006807,GO:0008150,GO:0008152,GO:0009112,GO:0009987,GO:0016787,GO:0016810,GO:0016812,GO:0033971,GO:0034641,GO:0042802,GO:0044237,GO:0044238,GO:0044281,GO:0046483,GO:0055086,GO:0071704,GO:0072521,GO:1901360,GO:1901564	3.5.2.17	ko:K07127	ko00230,ko01100,ko01120,map00230,map01100,map01120	M00546	R06601	RC03393	ko00000,ko00001,ko00002,ko01000,ko02000	9.B.35.1.2,9.B.35.2	-	-	Transthyretin
DOPLEBMP_00671	199310.c2389	4.27e-253	692.0	COG2041@1|root,COG2041@2|Bacteria,1MUW0@1224|Proteobacteria,1RQ2J@1236|Gammaproteobacteria,3XN0Z@561|Escherichia	1236|Gammaproteobacteria	C	Part of the MsrPQ system that repairs oxidized periplasmic proteins containing methionine sulfoxide residues (Met-O), using respiratory chain electrons. Thus protects these proteins from oxidative-stress damage caused by reactive species of oxygen and chlorine generated by the host defense mechanisms. MsrPQ is essential for the maintenance of envelope integrity under bleach stress, rescuing a wid…	msrP	GO:0000302,GO:0001101,GO:0003674,GO:0003824,GO:0005488,GO:0005575,GO:0005623,GO:0006807,GO:0006950,GO:0006979,GO:0008150,GO:0008152,GO:0009987,GO:0010035,GO:0016491,GO:0016667,GO:0016672,GO:0016675,GO:0019538,GO:0030091,GO:0030288,GO:0030313,GO:0031975,GO:0042221,GO:0042597,GO:0043170,GO:0043546,GO:0044237,GO:0044238,GO:0044260,GO:0044267,GO:0044464,GO:0048037,GO:0050662,GO:0050896,GO:0055114,GO:…	-	ko:K07147	-	-	-	-	ko00000,ko01000	-	-	-	Oxidored_molyb
DOPLEBMP_00672	198214.SF2019	1.24e-145	410.0	COG2717@1|root,COG2717@2|Bacteria,1RDUP@1224|Proteobacteria,1RS9K@1236|Gammaproteobacteria	1236|Gammaproteobacteria	C	Part of the MsrPQ system that repairs oxidized periplasmic proteins containing methionine sulfoxide residues (Met-O), using respiratory chain electrons. Thus protects these proteins from oxidative-stress damage caused by reactive species of oxygen and chlorine generated by the host defense mechanisms. MsrPQ is essential for the maintenance of envelope integrity under bleach stress, rescuing a wid…	msrQ	GO:0000166,GO:0003674,GO:0003824,GO:0005488,GO:0005575,GO:0005623,GO:0005886,GO:0005887,GO:0006807,GO:0008150,GO:0008152,GO:0009987,GO:0010181,GO:0016020,GO:0016021,GO:0016491,GO:0016679,GO:0019538,GO:0020037,GO:0030091,GO:0031224,GO:0031226,GO:0032553,GO:0036094,GO:0043167,GO:0043168,GO:0043170,GO:0044237,GO:0044238,GO:0044260,GO:0044267,GO:0044425,GO:0044459,GO:0044464,GO:0046906,GO:0048037,GO:…	-	ko:K17247	-	-	-	-	ko00000	-	-	-	Ferric_reduct
DOPLEBMP_00673	199310.c0232	1.11e-145	411.0	COG2801@1|root,COG2801@2|Bacteria,1PNRG@1224|Proteobacteria,1RPA5@1236|Gammaproteobacteria,3XR56@561|Escherichia	1236|Gammaproteobacteria	L	Transposase insK for insertion sequence element IS150	-	-	-	ko:K07497	-	-	-	-	ko00000	-	-	-	HTH_21,HTH_Tnp_1,rve,rve_2
DOPLEBMP_00674	199310.c0118	5.4e-12	63.9	COG2963@1|root,COG2963@2|Bacteria,1N700@1224|Proteobacteria,1SCWR@1236|Gammaproteobacteria	1236|Gammaproteobacteria	L	COG2963 Transposase and inactivated derivatives	-	-	-	ko:K07483	-	-	-	-	ko00000	-	-	-	HTH_28,HTH_Tnp_1
DOPLEBMP_00675	362663.ECP_1907	5.95e-160	447.0	COG3443@1|root,COG3443@2|Bacteria,1MXFK@1224|Proteobacteria,1RPWU@1236|Gammaproteobacteria,3XN2U@561|Escherichia	1236|Gammaproteobacteria	S	May function as a periplasmic zinc chaperone or mediate direct transport of zinc from the periplasm to the cytoplasm under zinc-limited conditions. Binds zinc with high affinity, and can also bind cadmium, mercury or nickel. Preferentially binds Zn(2 ) over Cd(2 ). Contains one high affinity metal binding site, and can bind additional metal ions at other sites	zinT	GO:0003674,GO:0005488,GO:0005575,GO:0005622,GO:0005623,GO:0005737,GO:0006950,GO:0007154,GO:0008150,GO:0008270,GO:0009267,GO:0009605,GO:0009987,GO:0009991,GO:0010035,GO:0010038,GO:0030288,GO:0030313,GO:0031667,GO:0031668,GO:0031669,GO:0031975,GO:0033554,GO:0034224,GO:0042221,GO:0042594,GO:0042597,GO:0043167,GO:0043169,GO:0044424,GO:0044464,GO:0046686,GO:0046870,GO:0046872,GO:0046914,GO:0050896,GO:…	-	ko:K09815	ko02010,map02010	M00242	-	-	ko00000,ko00001,ko00002,ko02000	3.A.1.15.3,3.A.1.15.5	-	-	ZinT
DOPLEBMP_00677	198214.SF2045	3.92e-197	546.0	COG3228@1|root,COG3228@2|Bacteria,1RAHF@1224|Proteobacteria,1RZQU@1236|Gammaproteobacteria	1236|Gammaproteobacteria	C	Belongs to the MtfA family	mtfA	GO:0003674,GO:0003824,GO:0004177,GO:0005488,GO:0005515,GO:0005575,GO:0005622,GO:0005623,GO:0005737,GO:0005829,GO:0006355,GO:0006508,GO:0006807,GO:0008134,GO:0008150,GO:0008152,GO:0008233,GO:0008238,GO:0009889,GO:0010468,GO:0010556,GO:0016787,GO:0019219,GO:0019222,GO:0019538,GO:0031323,GO:0031326,GO:0043170,GO:0043433,GO:0044092,GO:0044238,GO:0044424,GO:0044444,GO:0044464,GO:0048519,GO:0050789,GO:…	-	ko:K09933	-	-	-	-	ko00000,ko01002	-	-	-	Peptidase_M90
DOPLEBMP_00679	214092.YPO1917	3.11e-310	844.0	COG0582@1|root,COG0582@2|Bacteria,1MU23@1224|Proteobacteria,1RMJ1@1236|Gammaproteobacteria,41H5R@629|Yersinia	1236|Gammaproteobacteria	L	Pfam:DUF4102	intB	-	-	-	-	-	-	-	-	-	-	-	Arm-DNA-bind_3,Phage_int_SAM_3,Phage_integrase
DOPLEBMP_00680	214092.YPO1916	0.0	865.0	COG0147@1|root,COG0147@2|Bacteria,1R7ZI@1224|Proteobacteria,1RZQC@1236|Gammaproteobacteria,41F8H@629|Yersinia	1236|Gammaproteobacteria	EH	chorismate binding enzyme	-	-	4.2.99.21,5.4.4.2	ko:K04781	ko01053,ko01110,ko01130,map01053,map01110,map01130	-	R06602	RC01549,RC02148	ko00000,ko00001,ko01000	-	-	iECIAI39_1322.ECIAI39_1080	Chorismate_bind
DOPLEBMP_00681	199310.c2420	7.19e-288	790.0	COG0477@1|root,COG2814@2|Bacteria,1MUZ8@1224|Proteobacteria,1RS62@1236|Gammaproteobacteria	1236|Gammaproteobacteria	EGP	Major Facilitator Superfamily	ybtX	-	-	ko:K05373	-	-	-	-	ko00000,ko02000	2.A.1	-	-	MFS_1
DOPLEBMP_00682	362663.ECP_1939	0.0	1134.0	COG1132@1|root,COG1132@2|Bacteria,1MUBM@1224|Proteobacteria,1RQ54@1236|Gammaproteobacteria,3XRIW@561|Escherichia	1236|Gammaproteobacteria	V	ABC transporter transmembrane region	-	-	-	ko:K06147	-	-	-	-	ko00000,ko02000	3.A.1.106,3.A.1.109,3.A.1.21	-	-	ABC_membrane,ABC_tran
DOPLEBMP_00683	199310.c2422	0.0	1085.0	COG1132@1|root,COG1132@2|Bacteria,1MUBM@1224|Proteobacteria,1RRPF@1236|Gammaproteobacteria,3XRIX@561|Escherichia	1236|Gammaproteobacteria	V	ABC transporter transmembrane region	irtA	-	-	ko:K06147	-	-	-	-	ko00000,ko02000	3.A.1.106,3.A.1.109,3.A.1.21	-	iAPECO1_1312.APECO1_1056,iEC042_1314.EC042_2211,iECNA114_1301.ECNA114_2043,iECS88_1305.ECS88_2035,iETEC_1333.ETEC_2079,iUTI89_1310.UTI89_C2181	ABC_membrane,ABC_tran
DOPLEBMP_00684	199310.c2423	1.02e-232	640.0	COG2207@1|root,COG2207@2|Bacteria,1R5XY@1224|Proteobacteria,1RYPD@1236|Gammaproteobacteria	1236|Gammaproteobacteria	K	Transcriptional regulator	pchR	-	-	ko:K05372,ko:K12243	-	-	-	-	ko00000,ko03000	-	-	-	HTH_18
DOPLEBMP_00685	214092.YPO1911	0.0	4140.0	COG0500@1|root,COG1020@1|root,COG3433@1|root,COG1020@2|Bacteria,COG2226@2|Bacteria,COG3433@2|Bacteria,1QK4F@1224|Proteobacteria,1RPAG@1236|Gammaproteobacteria,41FNF@629|Yersinia	1236|Gammaproteobacteria	Q	protein Irp2 TR Q9Z399 (EMBL AL031866) (2041 aa) fasta scores E() 0	irp2	-	-	ko:K04784,ko:K04786,ko:K12239	ko01053,map01053	-	-	-	ko00000,ko00001,ko01004,ko01008	-	-	-	AMP-binding,AMP-binding_C,Condensation,KAsynt_C_assoc,KR,Ketoacyl-synt_C,Methyltransf_12,Methyltransf_23,PP-binding,Thioesterase,ketoacyl-synt
DOPLEBMP_00686	214092.YPO1910	0.0	6324.0	COG0500@1|root,COG1020@1|root,COG1028@1|root,COG3319@1|root,COG3321@1|root,COG1020@2|Bacteria,COG1028@2|Bacteria,COG2226@2|Bacteria,COG3319@2|Bacteria,COG3321@2|Bacteria,1QK4F@1224|Proteobacteria,1RPAG@1236|Gammaproteobacteria,41H08@629|Yersinia	1236|Gammaproteobacteria	IQ	PKS_KR	irp1	-	-	ko:K04784,ko:K04786	ko01053,map01053	-	-	-	ko00000,ko00001,ko01004,ko01008	-	-	-	AMP-binding,AMP-binding_C,Acyl_transf_1,Condensation,KAsynt_C_assoc,KR,Ketoacyl-synt_C,Methyltransf_12,PP-binding,Thioesterase,ketoacyl-synt
DOPLEBMP_00687	214092.YPO1909	6.32e-278	758.0	COG4693@1|root,COG4693@2|Bacteria,1MXUG@1224|Proteobacteria,1RZHI@1236|Gammaproteobacteria,41G4Z@629|Yersinia	1236|Gammaproteobacteria	Q	protein ybtU TR Q9Z3C6 (EMBL AL031866) (365 aa) fasta scores E()	irp3	-	-	ko:K04785	ko01053,map01053	-	-	-	ko00000,ko00001,ko01008	-	-	-	GFO_IDH_MocA
DOPLEBMP_00688	214092.YPO1908	5.1e-200	553.0	COG3208@1|root,COG3208@2|Bacteria,1RGYT@1224|Proteobacteria,1S4T9@1236|Gammaproteobacteria,41HUT@629|Yersinia	1236|Gammaproteobacteria	Q	Thioesterase domain	irp4	-	-	ko:K05374	-	-	-	-	ko00000,ko01008	-	-	-	Thioesterase
DOPLEBMP_00689	214092.YPO1907	0.0	1035.0	COG1021@1|root,COG1021@2|Bacteria,1NSN8@1224|Proteobacteria,1RP8K@1236|Gammaproteobacteria,41EEY@629|Yersinia	1236|Gammaproteobacteria	Q	AMP-binding enzyme C-terminal domain	irp5	-	2.7.7.58,6.3.2.14	ko:K02363,ko:K04783	ko01053,ko01110,ko01130,map01053,map01110,map01130	-	R07644	RC00162,RC03046	ko00000,ko00001,ko01000,ko01008	-	-	-	AMP-binding,AMP-binding_C,Chorismate_bind
DOPLEBMP_00690	199310.c2436	0.0	1352.0	COG1629@1|root,COG4771@2|Bacteria,1MWKN@1224|Proteobacteria,1RNTR@1236|Gammaproteobacteria	1236|Gammaproteobacteria	P	Receptor	fyuA	GO:0005575,GO:0005623,GO:0009279,GO:0016020,GO:0019867,GO:0030312,GO:0030313,GO:0031975,GO:0044462,GO:0044464,GO:0071944	-	ko:K02014,ko:K15721	-	-	-	-	ko00000,ko02000	1.B.14,1.B.14.7.2	-	-	Plug,TonB_dep_Rec
DOPLEBMP_00691	199310.c2437	2.68e-177	494.0	COG1388@1|root,COG1388@2|Bacteria	2|Bacteria	M	LysM domain	tagH	-	3.6.3.40	ko:K09693	ko02010,map02010	M00251	-	-	ko00000,ko00001,ko00002,ko01000,ko02000	3.A.1.104	-	-	ABC_tran,DUF928,LysM
DOPLEBMP_00692	362663.ECP_1950	1.25e-278	767.0	COG1470@1|root,COG1470@2|Bacteria,1QWXP@1224|Proteobacteria,1T2YS@1236|Gammaproteobacteria	1236|Gammaproteobacteria	S	Invasin, domain 3	-	-	-	ko:K13735	ko05100,map05100	-	-	-	ko00000,ko00001	-	-	-	Big_1
DOPLEBMP_00693	199310.c2440	5.87e-109	313.0	COG1470@1|root,COG1470@2|Bacteria	2|Bacteria	S	cell adhesion involved in biofilm formation	-	-	-	-	-	-	-	-	-	-	-	-	CHRD,DUF11,F5_F8_type_C,NPCBM_assoc,VCBS
DOPLEBMP_00694	362663.ECP_1952	1.71e-242	667.0	COG0859@1|root,COG0859@2|Bacteria,1R66F@1224|Proteobacteria,1S0J4@1236|Gammaproteobacteria	1236|Gammaproteobacteria	M	Glycosyltransferase family 9 (heptosyltransferase)	JD73_21370	-	-	-	-	-	-	-	-	-	-	-	Glyco_transf_9
DOPLEBMP_00695	199310.c2443	8.35e-315	857.0	COG0477@1|root,COG0477@2|Bacteria,1MU46@1224|Proteobacteria,1RMF0@1236|Gammaproteobacteria,3XNBS@561|Escherichia	1236|Gammaproteobacteria	P	Shikimate transporter	shiA	GO:0000271,GO:0003674,GO:0003824,GO:0005215,GO:0005342,GO:0005575,GO:0005622,GO:0005623,GO:0005737,GO:0005829,GO:0005886,GO:0005975,GO:0005976,GO:0006629,GO:0006810,GO:0006811,GO:0006820,GO:0008028,GO:0008150,GO:0008152,GO:0008509,GO:0008514,GO:0008610,GO:0008653,GO:0008713,GO:0008920,GO:0009058,GO:0009059,GO:0009103,GO:0009244,GO:0009311,GO:0009312,GO:0009987,GO:0015075,GO:0015318,GO:0015530,GO:…	-	ko:K08172	-	-	-	-	ko00000,ko02000	2.A.1.6.6	-	iAPECO1_1312.APECO1_1067,iEC55989_1330.EC55989_2218,iECNA114_1301.ECNA114_2055,iECS88_1305.ECS88_2049,iLF82_1304.LF82_2131,iNRG857_1313.NRG857_09945,iSSON_1240.SSON_4052	MFS_1,Sugar_tr
DOPLEBMP_00696	199310.c2444	0.0	988.0	COG0775@1|root,COG0775@2|Bacteria,1MUMQ@1224|Proteobacteria,1RNZ4@1236|Gammaproteobacteria,3XP6V@561|Escherichia	1236|Gammaproteobacteria	F	Catalyzes the hydrolysis of the N-glycosidic bond of AMP to form adenine and ribose 5-phosphate. Involved in regulation of AMP concentrations	amn	GO:0003674,GO:0003824,GO:0005575,GO:0005622,GO:0005623,GO:0005737,GO:0005829,GO:0008714,GO:0016787,GO:0016798,GO:0016799,GO:0044424,GO:0044444,GO:0044464	3.2.2.4	ko:K01241	ko00230,map00230	-	R00182	RC00063,RC00318	ko00000,ko00001,ko01000	-	-	iECABU_c1320.ECABU_c22520,iECOK1_1307.ECOK1_2159,iECP_1309.ECP_1955,iETEC_1333.ETEC_2095,iNRG857_1313.NRG857_09950,iUMN146_1321.UM146_07225,ic_1306.c2444	AMNp_N,PNP_UDP_1
DOPLEBMP_00697	199310.c2445	7.4e-165	461.0	COG0217@1|root,COG0217@2|Bacteria,1MW3X@1224|Proteobacteria,1RP5N@1236|Gammaproteobacteria,3XQQV@561|Escherichia	1236|Gammaproteobacteria	K	transcriptional regulatory protein YeeN	yeeN	GO:0005575,GO:0005622,GO:0005623,GO:0005737,GO:0005829,GO:0044424,GO:0044444,GO:0044464	-	-	-	-	-	-	-	-	-	-	Transcrip_reg
DOPLEBMP_00699	362663.ECP_1960	0.0	933.0	COG0534@1|root,COG0534@2|Bacteria,1MVRV@1224|Proteobacteria,1RNQ7@1236|Gammaproteobacteria,3XMYX@561|Escherichia	1236|Gammaproteobacteria	U	A transporter able to export peptides and flavins. When overexpressed allows cells deleted for multiple peptidases (pepA, pepB, pepD and pepN) to grow in the presence of dipeptides Ala-Gln or Gly-Tyr which otherwise inhibit growth. Cells overexpressing this protein have decreased intracellular levels of Ala-Gln dipeptide, and in a system that produces the Ala-Gln dipeptide, overproduction of this…	yeeO	GO:0003674,GO:0005215,GO:0005575,GO:0005623,GO:0005886,GO:0006810,GO:0006811,GO:0006820,GO:0006857,GO:0006862,GO:0008150,GO:0008509,GO:0008514,GO:0015075,GO:0015215,GO:0015230,GO:0015605,GO:0015711,GO:0015748,GO:0015833,GO:0015931,GO:0015932,GO:0016020,GO:0022857,GO:0034220,GO:0035350,GO:0035442,GO:0035672,GO:0035673,GO:0042886,GO:0042887,GO:0042938,GO:0044464,GO:0044610,GO:0051179,GO:0051181,GO:…	-	-	-	-	-	-	-	-	-	-	MatE
DOPLEBMP_00701	199310.c2447	3.38e-225	620.0	COG0583@1|root,COG0583@2|Bacteria,1MU8N@1224|Proteobacteria,1RN7T@1236|Gammaproteobacteria,3XM98@561|Escherichia	1236|Gammaproteobacteria	K	Transcriptional regulator	cbl	GO:0006792,GO:0008150,GO:0045883,GO:0048518,GO:0050789,GO:0065007	-	ko:K13634,ko:K13635	-	-	-	-	ko00000,ko03000	-	-	-	HTH_1,LysR_substrate
DOPLEBMP_00702	199310.c2446	5.8e-207	574.0	COG0583@1|root,COG0583@2|Bacteria,1MXR1@1224|Proteobacteria,1SKB2@1236|Gammaproteobacteria,3XRJE@561|Escherichia	1236|Gammaproteobacteria	K	LysR substrate binding domain	nac	-	-	ko:K19338	-	-	-	-	ko00000,ko03000	-	-	-	HTH_1,LysR_substrate
DOPLEBMP_00704	199310.c2476	4.13e-228	627.0	COG1376@1|root,COG1376@2|Bacteria,1P95A@1224|Proteobacteria,1RME2@1236|Gammaproteobacteria,3XMNG@561|Escherichia	1236|Gammaproteobacteria	M	Responsible, at least in part, for anchoring of the major outer membrane lipoprotein (Lpp, also known as the Braun lipoprotein) to the peptidoglycan via a meso-diaminopimelyl-L- Lys- bond on the terminal residue of Lpp	erfK	GO:0000270,GO:0003674,GO:0003824,GO:0004180,GO:0004185,GO:0006022,GO:0006023,GO:0006024,GO:0006508,GO:0006807,GO:0008150,GO:0008152,GO:0008233,GO:0008234,GO:0008236,GO:0008238,GO:0009058,GO:0009059,GO:0009252,GO:0009273,GO:0009987,GO:0016740,GO:0016746,GO:0016755,GO:0016787,GO:0016807,GO:0017171,GO:0018104,GO:0019538,GO:0030203,GO:0034645,GO:0042546,GO:0043164,GO:0043170,GO:0044036,GO:0044038,GO:…	-	ko:K16291	-	-	-	-	ko00000,ko01002,ko01011	-	-	-	YkuD
DOPLEBMP_00705	199310.c2477	1.05e-252	694.0	COG2038@1|root,COG2038@2|Bacteria,1MVAM@1224|Proteobacteria,1RNPV@1236|Gammaproteobacteria,3XNPP@561|Escherichia	1236|Gammaproteobacteria	F	Catalyzes the synthesis of alpha-ribazole-5'-phosphate from nicotinate mononucleotide (NAMN) and 5,6- dimethylbenzimidazole (DMB)	cobT	GO:0003674,GO:0003824,GO:0006725,GO:0006766,GO:0006767,GO:0006807,GO:0008150,GO:0008152,GO:0008939,GO:0009058,GO:0009110,GO:0009235,GO:0009236,GO:0009987,GO:0016740,GO:0016757,GO:0016763,GO:0017144,GO:0018130,GO:0019438,GO:0033013,GO:0033014,GO:0034641,GO:0042364,GO:0044237,GO:0044249,GO:0044271,GO:0044281,GO:0044283,GO:0046483,GO:0051186,GO:0051188,GO:0071704,GO:1901360,GO:1901362,GO:1901564,GO:…	2.4.2.21	ko:K00768	ko00860,ko01100,map00860,map01100	M00122	R04148	RC00033,RC00063	ko00000,ko00001,ko00002,ko01000	-	-	iSDY_1059.SDY_2242,iSF_1195.SF2059,iSFxv_1172.SFxv_2293,iS_1188.S2169	DBI_PRT
DOPLEBMP_00706	199310.c2478	1.68e-166	467.0	COG0368@1|root,COG0368@2|Bacteria,1RHCC@1224|Proteobacteria,1S4TE@1236|Gammaproteobacteria,3XN3V@561|Escherichia	1236|Gammaproteobacteria	H	Joins adenosylcobinamide-GDP and alpha-ribazole to generate adenosylcobalamin (Ado-cobalamin). Also synthesizes adenosylcobalamin 5'-phosphate from adenosylcobinamide-GDP and alpha-ribazole 5'-phosphate	cobS	GO:0003674,GO:0003824,GO:0005575,GO:0005623,GO:0005886,GO:0006725,GO:0006766,GO:0006767,GO:0006807,GO:0008150,GO:0008152,GO:0008818,GO:0009058,GO:0009110,GO:0009235,GO:0009236,GO:0009987,GO:0016020,GO:0016740,GO:0016772,GO:0016780,GO:0017144,GO:0018130,GO:0019438,GO:0033013,GO:0033014,GO:0034641,GO:0042364,GO:0044237,GO:0044249,GO:0044271,GO:0044281,GO:0044283,GO:0044464,GO:0046483,GO:0051186,GO:…	2.7.8.26	ko:K02233	ko00860,ko01100,map00860,map01100	M00122	R05223,R11174	RC00002,RC00078	ko00000,ko00001,ko00002,ko01000	-	-	iECH74115_1262.ECH74115_2837,iECO103_1326.ECO103_2453,iECSP_1301.ECSP_2657,iECs_1301.ECs2787,iG2583_1286.G2583_2502,iUTI89_1310.UTI89_C2230,iZ_1308.Z3152,ic_1306.c2478	CobS
DOPLEBMP_00707	199310.c2479	8.01e-127	360.0	COG2087@1|root,COG2087@2|Bacteria,1RH0A@1224|Proteobacteria,1S42M@1236|Gammaproteobacteria,3XPK4@561|Escherichia	1236|Gammaproteobacteria	H	Catalyzes ATP-dependent phosphorylation of adenosylcobinamide and addition of GMP to adenosylcobinamide phosphate	cobU	GO:0003674,GO:0003824,GO:0006793,GO:0006796,GO:0006950,GO:0006974,GO:0008150,GO:0008152,GO:0008819,GO:0008820,GO:0009987,GO:0016301,GO:0016310,GO:0016740,GO:0016772,GO:0016773,GO:0016779,GO:0033554,GO:0044237,GO:0050896,GO:0051716,GO:0070568	2.7.1.156,2.7.7.62	ko:K02231	ko00860,ko01100,map00860,map01100	M00122	R05221,R05222,R06558	RC00002,RC00428	ko00000,ko00001,ko00002,ko01000	-	-	iECIAI1_1343.ECIAI1_2074,iECSE_1348.ECSE_2277,iECW_1372.ECW_m2165,iETEC_1333.ETEC_2103,iEcE24377_1341.EcE24377A_2275,iEcSMS35_1347.EcSMS35_1131,iEcolC_1368.EcolC_1635,iLF82_1304.LF82_0337,iSDY_1059.SDY_2240,iWFL_1372.ECW_m2165	CobU
DOPLEBMP_00708	199310.c2482	0.0	1415.0	COG1629@1|root,COG4771@2|Bacteria,1MUC1@1224|Proteobacteria,1S0MR@1236|Gammaproteobacteria,3XRI6@561|Escherichia	1236|Gammaproteobacteria	P	Outer membrane protein beta-barrel family	-	-	-	ko:K16087	-	-	-	-	ko00000,ko02000	1.B.14.2	-	-	Plug,TonB_dep_Rec
DOPLEBMP_00710	199310.c2484	1.51e-152	428.0	COG1475@1|root,COG1475@2|Bacteria,1MWJ4@1224|Proteobacteria,1S1Y3@1236|Gammaproteobacteria	1236|Gammaproteobacteria	K	ParB-like nuclease domain	-	-	-	-	-	-	-	-	-	-	-	-	ParBc
DOPLEBMP_00711	199310.c2485	0.0	866.0	COG3969@1|root,COG3969@2|Bacteria,1NBDM@1224|Proteobacteria,1RYRP@1236|Gammaproteobacteria,3XNM6@561|Escherichia	1236|Gammaproteobacteria	S	catalytic activity	ibrA	-	-	-	-	-	-	-	-	-	-	-	DUF3440,PAPS_reduct
DOPLEBMP_00712	199310.c2486	3.52e-157	441.0	COG2120@1|root,COG2120@2|Bacteria,1MUTM@1224|Proteobacteria,1S7I4@1236|Gammaproteobacteria	1236|Gammaproteobacteria	S	hydrolase activity	-	-	-	-	-	-	-	-	-	-	-	-	PIG-L
DOPLEBMP_00713	362663.ECP_1999	1.13e-294	803.0	COG1215@1|root,COG1215@2|Bacteria,1R4DW@1224|Proteobacteria,1S1XD@1236|Gammaproteobacteria,3XQC3@561|Escherichia	1236|Gammaproteobacteria	M	transferase activity, transferring glycosyl groups	yaiP	GO:0006950,GO:0006974,GO:0008150,GO:0009987,GO:0033554,GO:0050896,GO:0051716	-	-	-	-	-	-	-	-	-	-	Glycos_transf_2
DOPLEBMP_00714	199310.c2489	1.61e-107	311.0	COG1208@1|root,COG1208@2|Bacteria,1RI4T@1224|Proteobacteria,1S8MP@1236|Gammaproteobacteria	1236|Gammaproteobacteria	JM	Bacterial transferase hexapeptide (six repeats)	-	-	-	-	-	-	-	-	-	-	-	-	Hexapep
DOPLEBMP_00715	199310.c2490	8.83e-193	534.0	2CK01@1|root,32SB7@2|Bacteria,1N090@1224|Proteobacteria,1S8RC@1236|Gammaproteobacteria	1236|Gammaproteobacteria	-	-	-	-	-	-	-	-	-	-	-	-	-	-	-
DOPLEBMP_00716	199310.c4508	5.09e-18	75.5	COG4372@1|root,COG4372@2|Bacteria,1MUCX@1224|Proteobacteria,1SU06@1236|Gammaproteobacteria,3XPCX@561|Escherichia	1236|Gammaproteobacteria	S	Escherichia coli O157 H7	-	-	-	ko:K07484	-	-	-	-	ko00000	-	-	-	DDE_Tnp_IS66,DDE_Tnp_IS66_C,LZ_Tnp_IS66,zf-IS66
DOPLEBMP_00717	199310.c2492	1.47e-284	778.0	COG0524@1|root,COG1349@1|root,COG0524@2|Bacteria,COG1349@2|Bacteria,1R52G@1224|Proteobacteria,1RN4W@1236|Gammaproteobacteria,3XRHA@561|Escherichia	1236|Gammaproteobacteria	GK	helix_turn_helix, Deoxyribose operon repressor	rbsK	-	-	-	-	-	-	-	-	-	-	-	HTH_DeoR,PfkB
DOPLEBMP_00718	199310.c2493	1.52e-189	525.0	COG5426@1|root,COG5426@2|Bacteria,1R8IM@1224|Proteobacteria,1SZPK@1236|Gammaproteobacteria	1236|Gammaproteobacteria	S	Putative glutamine amidotransferase	-	-	-	-	-	-	-	-	-	-	-	-	GATase1_like
DOPLEBMP_00719	199310.c2494	2.89e-224	619.0	COG3238@1|root,COG3238@2|Bacteria,1MX2Z@1224|Proteobacteria,1S14I@1236|Gammaproteobacteria	1236|Gammaproteobacteria	S	protein conserved in bacteria	-	-	-	ko:K09936	ko02024,map02024	-	-	-	ko00000,ko00001,ko02000	2.A.7.21	-	-	DMT_YdcZ
DOPLEBMP_00720	199310.c2495	1.68e-255	699.0	COG1735@1|root,COG1735@2|Bacteria,1NPYS@1224|Proteobacteria,1RRE8@1236|Gammaproteobacteria	1236|Gammaproteobacteria	S	phosphotriesterase homology protein	pteR	-	-	ko:K07048	-	-	-	-	ko00000	-	-	-	PTE
DOPLEBMP_00721	1440052.EAKF1_ch0186	2.13e-96	280.0	COG2963@1|root,COG2963@2|Bacteria,1RJYS@1224|Proteobacteria,1S5Z0@1236|Gammaproteobacteria,3XR2U@561|Escherichia	1236|Gammaproteobacteria	L	Transposase	-	-	-	ko:K07483	-	-	-	-	ko00000	-	-	-	HTH_Tnp_1
DOPLEBMP_00722	1440052.EAKF1_ch0187	2.41e-81	240.0	COG3436@1|root,COG3436@2|Bacteria,1MZFT@1224|Proteobacteria,1S5J3@1236|Gammaproteobacteria,3XQY6@561|Escherichia	1236|Gammaproteobacteria	L	IS66 Orf2 like protein	-	-	-	ko:K07484	-	-	-	-	ko00000	-	-	-	TnpB_IS66
DOPLEBMP_00723	1440052.EAKF1_ch0188	0.0	1058.0	COG2433@1|root,COG2433@2|Bacteria,1RJ1Q@1224|Proteobacteria,1SE0M@1236|Gammaproteobacteria	1236|Gammaproteobacteria	L	PFAM transposase IS66	-	-	-	ko:K07484	-	-	-	-	ko00000	-	-	-	DDE_Tnp_IS66,DDE_Tnp_IS66_C,LZ_Tnp_IS66,zf-IS66
DOPLEBMP_00724	199310.c2497	5.13e-209	577.0	COG3464@1|root,COG3464@2|Bacteria,1N2KA@1224|Proteobacteria,1RS78@1236|Gammaproteobacteria	1236|Gammaproteobacteria	L	of 539 from GenPept.129 gb AAL57569.1 AF453441_53 (AF453441)	-	-	-	-	-	-	-	-	-	-	-	-	DDE_Tnp_ISL3,zf-ISL3
DOPLEBMP_00725	199310.c2498	7.22e-106	304.0	2E2VY@1|root,33CH0@2|Bacteria,1NISC@1224|Proteobacteria,1SHVY@1236|Gammaproteobacteria	1236|Gammaproteobacteria	S	Probable zinc-ribbon	-	-	-	-	-	-	-	-	-	-	-	-	zinc_ribbon_11
DOPLEBMP_00726	199310.c3647	1.33e-81	243.0	2E2VY@1|root,32XXE@2|Bacteria,1N0KW@1224|Proteobacteria,1S8UK@1236|Gammaproteobacteria	1236|Gammaproteobacteria	S	Probable zinc-ribbon	-	-	-	-	-	-	-	-	-	-	-	-	zinc_ribbon_11
[truncated: 4,013 more rows]

## Sheet: Counttable of all Treatmants
Geneid	Chr	Start	End	Strand	Length	DMSO_1	DMSO_2	EGCG_1	EGCG_2	Oct_1	Oct_2	Scu_1	Scu_2	Wed_1	Wed_2
[truncated: 4,959 more rows]

[truncated: 13 more sheets: FC_EGCG, FC_Oct, FC_Scu, FC_Wed, EC-numbers of DEG´s, EGCGup_LFC1.5, Octup_LFC1.5, Scuup_LFC1.5, Wedup_LFC1.5, EGCGdown_LFC-1.5, Octdown_LFC-1.5, Scudown_LFC-1.5, Weddown_LFC-1.5]
